# Supplementary material for: Non-target screening reveals 124 PFAS at an AFFF-impacted field site in Germany specified by novel systematic terminology
Source: Anal Bioanal Chem. 2024 Oct 28;417(27):6049–64. doi: 10.1007/s00216-024-05611-3 (PMC12583289; doi:10.1007/s00216-024-05611-3)
Supplement: Supplementary file 2 — Supplementary file2 (XLSX 526 KB) [file 216_2024_5611_MOESM2_ESM.xlsx]

## Sheet: All compound Names
Acronym Subclass	Isomers	Example	Structure and Formula	Polarity	Alternative Names in Literature
PFAAs
PFCA Perfluoro carboxylic acid		PFOA (n = 7)	C8F15O2-	-
PFSA Perfluoro sulfonic acid		PFOS (n =8)	C8F17O3S-	-
Cyclic and Unsaturated PFAAs
U-PFSA Unsaturated perfluoro sulfonic acid		(6)U-PFOS (n = 8)	C8F15O3S-	-
PFAA Derivatives
PFASyA Perfluoro sulfinic acid		PFOSyA (n = 8)	C8F17O2S-	-	PFASI [1]
SF5-PFSA Pentafluorosulfanyl perfluoro sulfonic acid		SF5-PFOS (n = 8)	C8F21O3S2-	-
SF5-U-PFSA Pentafluorosulfanyl unsaturated perfluoro sulfonic acid		SF5-(1)U-PFOS (n = 8)	C8F19O3S2-	-	U-SF5-PFSA [2]
Cl-PFSA Chloro substituted perfluoro sulfonic acid		(1)Cl-PFOS (n = 8)	C8ClF16O3S-	-
Ether PFAAs and K-PFAAs
E-PFSA Ether perfluoro sulfonic acid		(5)E-PFDS (n = 9)	C9F19O4S-	-	Ether-PFSA [3]
U-E-PFSA Unsaturated ether perfluoro sulfonic acid	K-PFSAs	(8)U-(7)E-PFNS (n = 8)	C8F15O4S-	-	U-ether-PFSA [2]
H-PFSA H-substituted perfluoro sulfonic acid		(10)H-PFDS (n = 10)	C10HF20O3S-	-	H-PFAS [4]
H-E-PFSA H-substituted ether perfluoro sulfonic acid		(11)H-(3)E-PFUnDS (n = 10)	C10HF20O4S-	-	1H-PFESA [5] n:2 H-PFESA [6,7]
K-PFSA Ketone perfluoro sulfonic acid	U-E-PFSAs	(7)K-PFOS (n = 7)	C8F15O4S-	-	K-PFAS [4]
ECF Sulfonamide-Based
PFASAm Perfluoroalkane sulfonamide		PFHxSAm (n = 6)	C6HF13NO2S-	-	FASA [1] PFASA [8]
n/m PFASAm dimer n/n Perfluoroalkane sulfonamide dimer		6/6 PFASAm dimer (n = 6/6)	C12F26NO4S2-	-	Bis(perfluorsulfonyl)amine [3]
PFASAm-Me Perfluoroalkane sulfonamide methyl		PFOSAm-Me (n = 8)	C9H3F17NO2S-	-	MeFASA [1] N-MeFASA [7]
PFASAm-EtA Perfluoroalkane sulfonamide ethanoic acid		PFOSAm-EtA (n = 8)	C10H3F17NO4S-	-	FASAA [1]
PFASAm-N-Me-N-EtA Perfluoroalkane sulfonamide N-methyl N-ethanoic acid		PFOSAm-N-Me-N-EtA (n = 8)	C11H5F17NO4S-	-	MeFASAA [1] N-MeFASAA [4]
PFASAm-N-Et-N-EtA Perfluoroalkane sulfonamide N-ethyl N-ethanoic acid	PFASAm-N-Me-N-PrA	PFOSAm-N-Et-N-EtA (n = 8)	C12H7F17NO4S-	-	EtFASAA [1] N-EtFASAA [4]
PFASAm-N-Me-N-PrA Perfluoroalkane sulfonamide N-methyl N-propanoic acid	PFASAm-N-Et-N-EtA	PFOSAm-N-Me-N-PrA (n = 8)	C12H7F17NO4S-	-
PFASAm-Pr-DiMeAm Perfluoroalkane sulfonamide propyl dimethylamine		PFHxSAm-Pr-DiMeAm (n = 6)	C11H14F13N2O2S+	+	PFASaAm [9] PFOSAm (n = 8) [10] AmPr-FASA [11] N-AP-FASA [12] PFnSAm [13] PFASAA [14]
			C11H12F13N2O2S-	-
PFASAm-Pr-TriMeAm Perfluoroalkane sulfonamide propyl trimethylamine	n:2 FTSAm-Pr-MeAms	PFHxSAm-Pr-TriMeAm (n = 6)	C12H16F13N2O2S+	+	PFOSAmS (n = 8) [10] N-TamP-FASA [4] TAmPr-FASA [11]
PFASAm-Pr-B Perfluoroalkane sulfonamide propyl betaine		PFHxSAm-Pr-B (n = 6)	C15H16F17N2O4S+	+	N-CMAmP-FASA [4] PFOSB (n = 8) [15] CMeAmPr-FASA [11]
			C15H14F17N2O4S-	-
PFASAm-PrSA Perfluoroalkane sulfonamide propyl sulfonic acid		PFHxSAm-PrSA (n = 6)	C9H7F13NO5S2-	-	N-SP-FASA [4] SPr-FASA [16]
PFASAm-N-PrSA-N-Pr-DiMeAm Perfluoroalkane sulfonamide N-propyl sulfonic acid N-propyl dimethylamine		PFHxSAm-N-PrSA-N-Pr-DiMeAm (n = 6)	C14H20F13N2O5S2+	+
			C14H18F13N2O5S2-	-
FTSAs and FTCAs
n:3 FTCA n:3 fluorotelomer carboxylic acid		5:3 FTCA	C8H4F11O2-	-
n:2 FTSA n:2 fluorotelomer sulfonic acid		6:2 FTSA	C8H4F13O3S-	-	n:2 FTS [17]
FTSA and FTCA Derivatives
n:1:2 FTB n:1:2 fluorotelomer betaine		7:1:2 FTB	C14H14F16NO2+	+
n:1:3 FTB n:1:3 fluorotelomer betaine		7:1:3 FTB	C15H16F16NO2+	+
n:2 FTB n:2 fluorotelomer betaine		6:2 FTB	C12H13F13NO2+	+	CMAmEt-FA [4,18]
n:3 FTB n:3 fluorotelomer betaine		7:3 FTB	C14H15F15NO2+	+
n:4 FTB n:4 fluorotelomer betaine		6:4 FTB	C14H17F13NO2+	+	CmAmB-FA [4,18]
n:2 FTSAm n:2 fluorotelomer sulfonamide		6:2 FTSAm	C8H5F13NO2S-	-	n:2 FTSA [11]
n:2/m:2 FTSAm dimer n:2/m:2 fluorotelomer sulfonamide dimer		6:2/6:2 FTSAm dimer	C16H8F26NO4S2-	-
n:2 FTSAm-Et n:2 fluorotelomer sulfonamide ethyl		6:2 FTSAm-Et	C10H9F13NO2S-	-	N-Et-n:2 FTSAm [19]
n:2 FTSAm-EtAl n:2 fluorotelomer sulfonamide ethyl aldehyde		6:2 FTSAm-EtAl	C10H7F13NO3S-	-	n:2 FTSAm-AcAL [19]
n:2 FTSAm-EtOH n:2 fluorotelomer sulfonamide ethanol		6:2 FTSAm-EtOH	C10H9F13NO3S-	-	n:2 FTSAm-EtOH [19]
n:2 FTSAm-Pr-MeAm n:2 fluorotelomer sulfonamide propyl methylamine	PFASAm-Pr-TriMeAms	6:2 FTSAm-Pr-MeAm	C12H16F13N2O2S+	+	6:2 FTSeAm [19] X:2 FTSA-Pr-MeAn [11] n:2 FTSAPr-DiMeAn-CH2 [20] n:2 demethyl-FTA [18]
			C12H14F13N2O2S-	-
n:2 FTSAm-Pr-DiMeAm n:2 fluorotelomer sulfonamide propyl dimethylamine		8:2 FTSAm-Pr-DiMeAm	C15H18F17N2O2S+	+	n:2 FtSaAm [9] N-AP-n:2 FASA [4] n:2 FTSAPr-DiMeAn [11] n:2 FTAA [21] n:2 FTA [15] n:2 FTSAPr-DiMeAn [22]
			C15H16F17N2O2S-	-
n:2 FTSAm-U-Pr-DiMeAm n:2 fluorotelomer sulfonamide unsaturated propyl dimethylamine		6:2 FTSAm-(3)U-Pr-DiMeAm	C13H16F13N2O2S+	+	n:2 FTUAA [19]
n:2 FTSAm-Pr-DiMeNO n:2 fluorotelomer sulfonamide propyl dimethylamineoxide		6:2 FTSAm-Pr-DiMeNO	C13H18F13N2O3S+	+	n:2 FTNO [15] Capstone A (n = 6) [23] n:2 FTSA-PrAmO [17]
			C13H16F13N2O3S-	-
n:2 FTSAm-Pr-B n:2 fluorotelomer sulfonamide propyl betaine		6:2 FTSAm-Pr-B	C15H20F13N2O4S+	+	n:2 FTAB [24] Forafac 1157 (n = 6) [24] n:2 FTSaB [9] CMAmP-n:2 FASA [4] Capstone B (n = 6) [23] n:2 FTSA-PrMB [20]
			C15H18F13N2O4S-	-
n:2 FTSAm-PrA n:2 fluorotelomer sulfonamide propanoic acid		6:2 FTSAm-PrA	C11H9F13NO4S-	-
n:2 FTSAm-N-Me-N-PrA n:2 fluorotelomer sulfonamide N-methyl N-propanoic acid		6:2 FTSAm-N-Me-N-PrA	C12H13F13NO4S+	+	N-Me-n:2 FTSAm-PrA [19]
			C12H11F13NO4S-	-
n:2 FTSAm-KAmPe n:2 fluorotelomer sulfonamide ketone amine pentyl		6:2 FTSAm-(1')K(2')AmPe	C13H14F13N2O3S-	-	n:2 FTSAm-Conjunct-2 [19]
n:2 FTSAm-KAmMePe n:2 fluorotelomer sulfonamide ketone amine methyl pentyl		6:2 FTSAm-(1')K(2')Am(3)MePe	C14H16F13N2O3S-	-	n:2 FTSAm-Conjunct-1 [19]
n:2 FTSy-PrA n:2 fluorotelomer sulfone propanoic acid		6:2 FTSy-PrA	C11H8F13O4S-	-	n:2 FTSO2PA [4] X:2 FTSO2PrA [11]
n:2 FTTh-(2')OHPr-TriMeAm n:2 fluorotelomer thio (2')-propanol trimethylamine		6:2 FTTh-(2')OHPr-TriMeAm	C14H19F13NOS+	+	n:2 FtTHN+ [9] n:2 FTSHA [25] n:2 FTTh-OHPrTAm [11]
n:2 FTSO-(2')OHPr-TriMeAm n:2 fluorotelomer sulfoxide (2')-propanol trimethylamine		6:2 FTSO-(2')OHPr-TriMeAm	C14H19F13NO2S+	+	n:2 FTSHA-sulfoxide [15,26] n:2 FTSO-OHPrTAm [11]
n:2 FTSy-(2')OHPr-TriMeAm n:2 fluorotelomer sulfone (2')-propanol trimethylamine		6:2 FTSy-(2')OHPr-TriMeAm	C14H19F13NO3S+	+	n:2 FTSO2-OHPrTAm [11]
n:2 FTTh-Pr-Ad-(5',5')DiMeEtSA n:2 fluorotelomer thio propyl amide (5'5')-dimethylethyl sulfonic acid		6:2 FTTh-Pr-Ad-(5',5')DiMeEtSA	C15H17F13NO4S2-	-	n:2 FtTAoS [9,27] n:2 FTSAS [15] n:2 FAThPA-MePS [4] n:2 FTTh-PrAd-DiMeEtS [11] Lodyne [27]
n:2 FTSO-Pr-Ad-(5',5')DiMeEtSA n:2 fluorotelomer sulfoxide propyl amide (5'5')-dimethylethyl sulfonic acid		6:2 FTSO-Pr-Ad-(5',5')DiMeEtSA	C15H17F13NO5S2-	-	n:2 FtSOAoS [27] n:2 FTSAS-sulfoxide [15]
n:2 FTSy-Pr-Ad-(5',5')DiMeEtSA n:2 fluorotelomer sulfone propyl amide (5'5')-dimethylethyl sulfonic acid		6:2 FTSy-Pr-Ad-(5',5')DiMeEtSA	C15H17F13NO6S2-	-	n:2 FtSO2AoS [27] n:2 FTSO2PrAd-DiMeEtS [11]
OH-n:2 FTSA Hydroxy-n:2 fluorotelomer sulfonic acid		(1)OH-6:2 FTSA	C8H4F13O4S-	-	1HO-n:2 FTS [4] 1OH-n:2 FTS [20] OH-n:2 FTSA [19]
K-n:2 FTSA Ketone-n:2 fluorotelomer sulfonic acid		(2)K-6:2 FTSA	C8H2F13O4S-	-	Ketone-n:2 FTSA [19]
U-n:2 FTSA Unsaturated n:2 fluorotelomer sulfonic acid		(1)U-6:2 FTSA	C8H2F13O3S-	-	n:2 FTUSA [19]
U-n:3 FTAd Unsaturated n:3 fluorotelomer amide		(2)U-5:3 FTAd	C8H3F11NO-	-	n:3 FTU amides [19]
References
1. Buck RC, Franklin J, Berger U, Conder JM, Cousins IT, de Voogt P, Jensen AA, Kannan K, Mabury SA, van Leeuwen SP (2011) Perfluoroalkyl and polyfluoroalkyl substances in the environment: Terminology, classification, and origins. Integrated Environmental Assessment and Management 7 (4):513–541. doi:10.1002/ieam.258
2. Zweigle J, Bugsel B, Röhler K, Haluska AA, Zwiener C (2023) PFAS-Contaminated Soil Site in Germany: Nontarget Screening before and after Direct TOP Assay by Kendrick Mass Defect and FindPFΔS. Environ Sci Technol 57 (16):6647-6655. doi:10.1021/acs.est.2c07969
3. Nason SL, Koelmel J, Zuverza-Mena N, Stanley C, Tamez C, Bowden JA, Godri Pollitt KJ (2021) Software Comparison for Nontargeted Analysis of PFAS in AFFF-Contaminated Soil. Journal of the American Society for Mass Spectrometry 32 (4):840-846. doi:10.1021/jasms.0c00261
4. Barzen-Hanson KA, Roberts SC, Choyke S, Oetjen K, McAlees A, Riddell N, McCrindle R, Ferguson PL, Higgins CP, Field JA (2017) Discovery of 40 Classes of Per- and Polyfluoroalkyl Substances in Historical Aqueous Film-Forming Foams (AFFFs) and AFFF-Impacted Groundwater. Environ Sci Technol 51 (4):2047-2057. doi:10.1021/acs.est.6b05843
5. Lin Y, Ruan T, Liu A, Jiang G (2017) Identification of Novel Hydrogen-Substituted Polyfluoroalkyl Ether Sulfonates in Environmental Matrices near Metal-Plating Facilities. Environ Sci Technol 51 (20):11588-11596. doi:10.1021/acs.est.7b02961
6. Pan Y, Zhang H, Cui Q, Sheng N, Yeung LWY, Sun Y, Guo Y, Dai J (2018) Worldwide Distribution of Novel Perfluoroether Carboxylic and Sulfonic Acids in Surface Water. Environ Sci Technol 52 (14):7621-7629. doi:10.1021/acs.est.8b00829
7. Qiao B, Song D, Fang B, Yu H, Li X, Zhao L, Yao Y, Zhu L, Chen H, Sun H (2023) Nontarget Screening and Fate of Emerging Per- and Polyfluoroalkyl Substances in Wastewater Treatment Plants in Tianjin, China. Environ Sci Technol 57 (48):20127-20137. doi:10.1021/acs.est.3c03997
8. Knepper TP, Lange FT (2011) Polyfluorinated Chemicals and Transformation Products. Springer Science & Business Media,
9. Backe WJ, Day TC, Field JA (2013) Zwitterionic, Cationic, and Anionic Fluorinated Chemicals in Aqueous Film Forming Foam Formulations and Groundwater from U.S. Military Bases by Nonaqueous Large-Volume Injection HPLC-MS/MS. Environ Sci Technol 47 (10):5226-5234. doi:10.1021/es3034999
10. Mejia-Avendaño S, Vo Duy S, Sauvé S, Liu J (2016) Generation of Perfluoroalkyl Acids from Aerobic Biotransformation of Quaternary Ammonium Polyfluoroalkyl Surfactants. Environ Sci Technol 50 (18):9923-9932. doi:10.1021/acs.est.6b00140
11. Nickerson A, Maizel AC, Kulkarni PR, Adamson DT, Kornuc JJ, Higgins CP (2020) Enhanced Extraction of AFFF-Associated PFASs from Source Zone Soils. Environ Sci Technol 54 (8):4952-4962. doi:10.1021/acs.est.0c00792
12. Li Z, Lu Y, Chen T, He A, Huang Y, Li L, Pan W, Li J, Zhu N, Wang Y, Jiang G (2023) Generation Mechanism of Perfluorohexanesulfonic Acid from Polyfluoroalkyl Sulfonamide Derivatives During Chloramination in Drinking Water. Environ Sci Technol 57 (47):18462-18472. doi:10.1021/acs.est.2c07881
13. Houtz EF, Higgins CP, Field JA, Sedlak DL (2013) Persistence of Perfluoroalkyl Acid Precursors in AFFF-Impacted Groundwater and Soil. Environ Sci Technol 47 (15):8187-8195. doi:10.1021/es4018877
14. Glüge J, Scheringer M, Cousins IT, Dewitt JC, Goldenman G, Herzke D, Lohmann R, Ng CA, Trier X, Wang Z (2020) An overview of the uses of per- and polyfluoroalkyl substances (PFAS). Environmental Science: Processes & Impacts 22 (12):2345-2373. doi:10.1039/d0em00291g
15. Mejia-Avendaño S, Munoz G, Vo Duy S, Desrosiers M, Benoı̂T P, Sauvé S, Liu J (2017) Novel Fluoroalkylated Surfactants in Soils Following Firefighting Foam Deployment During the Lac-Mégantic Railway Accident. Environ Sci Technol 51 (15):8313-8323. doi:10.1021/acs.est.7b02028
16. Nickerson A, Maizel AC, Olivares CI, Schaefer CE, Higgins CP (2021) Simulating Impacts of Biosparging on Release and Transformation of Poly- and Perfluorinated Alkyl Substances from Aqueous Film-Forming Foam-Impacted Soil. Environ Sci Technol 55 (23):15744-15753. doi:10.1021/acs.est.1c03448
17. Liu M, Glover CM, Munoz G, Duy SV, Sauve S, Liu J (2024) Hunting the missing fluorine in aqueous film-forming foams containing per- and polyfluoroalkyl substances. J Hazard Mater 464:133006. doi:10.1016/j.jhazmat.2023.133006
18. Liu M, Munoz G, Vo Duy S, Sauvé S, Liu J (2022) Per- and Polyfluoroalkyl Substances in Contaminated Soil and Groundwater at Airports: A Canadian Case Study. Environ Sci Technol 56 (2):885-895. doi:10.1021/acs.est.1c04798
19. Fang B, Zhang Y, Chen H, Qiao B, Yu H, Zhao M, Gao M, Li X, Yao Y, Zhu L, Sun H (2024) Stability and Biotransformation of 6:2 Fluorotelomer Sulfonic Acid, Sulfonamide Amine Oxide, and Sulfonamide Alkylbetaine in Aerobic Sludge. Environ Sci Technol 58 (5):2446-2457. doi:10.1021/acs.est.3c05506
20. Luo Y-S, Aly NA, McCord J, Strynar MJ, Chiu WA, Dodds JN, Baker ES, Rusyn I (2020) Rapid Characterization of Emerging Per- and Polyfluoroalkyl Substances in Aqueous Film-Forming Foams Using Ion Mobility Spectrometry–Mass Spectrometry. Environ Sci Technol 54 (23):15024-15034. doi:10.1021/acs.est.0c04798
21. D'Agostino LA, Mabury SA (2017) Aerobic biodegradation of 2 fluorotelomer sulfonamide–based aqueous film–forming foam components produces perfluoroalkyl carboxylates. Environmental toxicology and chemistry 36 (8):2012-2021
22. Liu M, Munoz G, Vo Duy S, Sauvé S, Liu J (2021) Stability of Nitrogen-Containing Polyfluoroalkyl Substances in Aerobic Soils. Environ Sci Technol 55 (8):4698-4708. doi:10.1021/acs.est.0c05811
23. Cornelsen M, Weber R, Panglisch S (2021) Minimizing the environmental impact of PFAS by using specialized coagulants for the treatment of PFAS polluted waters and for the decontamination of firefighting equipment. Emerging Contaminants 7:63-76
24. Moe MK, Huber S, Svenson J, Hagenaars A, Pabon M, Trümper M, Berger U, Knapen D, Herzke D (2012) The structure of the fire fighting foam surfactant Forafac®1157 and its biological and photolytic transformation products. Chemosphere 89 (7):869-875. doi:https://doi.org/10.1016/j.chemosphere.2012.05.012
25. D’Agostino LA, Mabury SA (2014) Identification of Novel Fluorinated Surfactants in Aqueous Film Forming Foams and Commercial Surfactant Concentrates. Environ Sci Technol 48 (1):121-129. doi:10.1021/es403729e
26. D’Agostino LA, Mabury SA (2017) Certain Perfluoroalkyl and Polyfluoroalkyl Substances Associated with Aqueous Film Forming Foam Are Widespread in Canadian Surface Waters. Environ Sci Technol 51 (23):13603-13613. doi:10.1021/acs.est.7b03994
27. Harding-Marjanovic KC, Houtz EF, Yi S, Field JA, Sedlak DL, Alvarez-Cohen L (2015) Aerobic Biotransformation of Fluorotelomer Thioether Amido Sulfonate (Lodyne) in AFFF-Amended Microcosms. Environ Sci Technol 49 (13):7666-7674. doi:10.1021/acs.est.5b01219

## Sheet: All compounds CL
Subclass	Acronym	Formula (M)	InChI (Example)	Confidence Level	Reference Standard	Ion	In-Source Adducts/Dimers/Fragments	Theoretical m/z	Measured m/z	Error (ppm)	Accurate Mass (< 10 ppm)	Isotopic Pattern Match	Isotopic Pattern Match (> 95 %)	m/C (> 25)	Homologue (number, maximal level)	MS2 Fragments (number)	Experimental data: Occurrence in the environment and experiments (incomplete)	Experimental data: Occurrence in AFFFs (incomplete)
PFASAm-Pr-DiMeAms	PFHxSAm-Pr-DiMeAm	C11H13F13N2O2S	InChI=1S/C11H13F13N2O2S/c1-26(2)5-3-4-25-29(27,28)11(23,24)9(18,19)7(14,15)6(12,13)8(16,17)10(20,21)22/h25H,3-5H2,1-2H3	1	✓	[M+H]+		485.056	485.057	0.774781	✓	0.985145	✓	✓	✓ (2, level 1)	✓ (4)	in soil [1,2] and spiked soil [3] readily biodgradable [4]	n = 4, 5, 6: 3M [5,6] n = 3-14: Angus (N-4210-21-900-4823 3), 3M, 1999 FC-203FC Lightwater Brand AFFF [7] apart from PFOS, PFHxS and AmPr-FASA-Pra (not detected here) most predominant species in AFFF [4]
						[M-H]-		483.042	483.042	1.402	✓	0.974814	✓	✓		✓ (3)
	PFOSAm-Pr-DiMeAm	C13H13F17N2O2S	InChI=1S/C13H13F17N2O2S/c1-32(2)5-3-4-31-35(33,34)13(29,30)11(24,25)9(20,21)7(16,17)6(14,15)8(18,19)10(22,23)12(26,27)28/h31H,3-5H2,1-2H3	2	x	[M+H]+		585.05	585.05	0.192051	✓	0.981211	✓	✓		✓ (4)
						[M-H]-		583.035	583.036	1.28949	✓	0.988798	✓	✓		✓ (7)
n:1:2 FTBs	5:1:2 FTB	C12H14F12NO2	InChI=1S/C12H13F12NO2/c1-25(2,5-7(26)27)4-3-6(13)8(14,15)9(16,17)10(18,19)11(20,21)12(22,23)24/h6H,3-5H2,1-2H3/p+1	1	✓	[M]+	[M-H+Na]+, [M-H+K]+, [M+C2H6N2]+	432.083	432.083	1.62413	✓	0.996208	✓	✓	✓ (6, level 1)	✓ (2)	in soil and groundwater [8]	n = 5, 7, 9: Buckeye [5,6,9] n = 5, 7, 9, 11,13: Ansulite but n = 5 & n = 7 most abundant [10] n = 5, 7, 9, 11, 13, 15: Ansulite 3% AFFF DC-3 [7]
	7:1:2 FTB	C14H14F16NO2	InChI=1S/C14H13F16NO2/c1-31(2,5-7(32)33)4-3-6(15)8(16,17)9(18,19)10(20,21)11(22,23)12(24,25)13(26,27)14(28,29)30/h6H,3-5H2,1-2H3/p+1	2	x	[M]+	[M-H+Na]+, [M-H+K]+, [M+C2H6N2]+, [2M-H]+, [2M-H2+Na]+	532.076	532.077	1.39698	✓	0.992543	✓	✓		✓ (1)
	9:1:2 FTB	C16H14F20NO2	InChI=1S/C16H13F20NO2/c1-37(2,5-7(38)39)4-3-6(17)8(18,19)9(20,21)10(22,23)11(24,25)12(26,27)13(28,29)14(30,31)15(32,33)16(34,35)36/h6H,3-5H2,1-2H3/p+1	2	x	[M]+	[M-H+Na]+, [M-H+K]+, [M+C2H6N2]+	632.07	632.07	0.793415	✓	0.993635	✓	✓		✓ (1)
	11:1:2 FTB	C18H14F24NO2	InChI=1S/C18H13F24NO2/c1-43(2,5-7(44)45)4-3-6(19)8(20,21)9(22,23)10(24,25)11(26,27)12(28,29)13(30,31)14(32,33)15(34,35)16(36,37)17(38,39)18(40,41)42/h6H,3-5H2,1-2H3/p+1	2	x	[M]+	[M-H+Na]+, [M-H+K]+, [M+C2H6N2]+	732.064	732.064	0.507841	✓	0.993853	✓	✓		x
	13:1:2 FTB	C20H14F28NO2	InChI=1S/C20H13F28NO2/c1-49(2,5-7(50)51)4-3-6(21)8(22,23)9(24,25)10(26,27)11(28,29)12(30,31)13(32,33)14(34,35)15(36,37)16(38,39)17(40,41)18(42,43)19(44,45)20(46,47)48/h6H,3-5H2,1-2H3/p+1	2	x	[M]+	[M-H+Na]+, [M+C2H6N2]+	832.057	832.057	0.661459	✓	0.981554	✓	✓		x
	15:1:2 FTB	C22H14F32NO2	InChI=1S/C22H13F32NO2/c1-55(2,5-7(56)57)4-3-6(23)8(24,25)9(26,27)10(28,29)11(30,31)12(32,33)13(34,35)14(36,37)15(38,39)16(40,41)17(42,43)18(44,45)19(46,47)20(48,49)21(50,51)22(52,53)54/h6H,3-5H2,1-2H3/p+1	5	x	[M]+		932.051	Peak too small	x	x	x	x	N.D.		x
n:3 FTBs	5:3 FTB	C12H15F11NO2	InChI=1S/C12H14F11NO2/c1-24(2,6-7(25)26)5-3-4-8(13,14)9(15,16)10(17,18)11(19,20)12(21,22)23/h3-6H2,1-2H3/p+1	1	✓	[M]+	[M-H+Na]+, [M-H+K]+, [M+C2H6N2]+	414.092	414.092	0.636962	✓	0.992886	✓	✓	✓ (5, level 1)	✓ (1)	in soil and groundwater [8]	n = 5, 7, 9: Buckeye [5,6,9] n = 5,7,9,11,13: Ansulite [10] n = 5, 7, 9, 11, 13: Ansulite 3% AFFF DC-3 [7]
	7:3 FTB	C14H15F15NO2	InChI=1S/C14H14F15NO2/c1-30(2,6-7(31)32)5-3-4-8(15,16)9(17,18)10(19,20)11(21,22)12(23,24)13(25,26)14(27,28)29/h3-6H2,1-2H3/p+1	2	x	[M]+	[M-H+Na]+, [M-H+K]+, [M+C2H6N2]+	514.086	514.087	1.67916	✓	0.998005	✓	✓		✓ (1)
	9:3 FTB	C16H15F19NO2	InChI=1S/C16H14F19NO2/c1-36(2,6-7(37)38)5-3-4-8(17,18)9(19,20)10(21,22)11(23,24)12(25,26)13(27,28)14(29,30)15(31,32)16(33,34)35/h3-6H2,1-2H3/p+1	2	x	[M]+	[M-H+Na]+, [M-H+K]+, [M+C2H6N2]+	614.079	614.08	1.65905	✓	0.988739	✓	✓		✓ (1)
	11:3 FTB	C18H15F23NO2	InChI=1S/C18H14F23NO2/c1-42(2,6-7(43)44)5-3-4-8(19,20)9(21,22)10(23,24)11(25,26)12(27,28)13(29,30)14(31,32)15(33,34)16(35,36)17(37,38)18(39,40)41/h3-6H2,1-2H3/p+1	2	x	[M]+	[M-H+Na]+, [M-H+K]+, [M+C2H6N2]+	714.073	714.073	0.0340172	✓	0.981666	✓	✓		✓ (1)
	13:3 FTB	C20H15F27NO2	InChI=1S/C20H14F27NO2/c1-48(2,6-7(49)50)5-3-4-8(21,22)9(23,24)10(25,26)11(27,28)12(29,30)13(31,32)14(33,34)15(35,36)16(37,38)17(39,40)18(41,42)19(43,44)20(45,46)47/h3-6H2,1-2H3/p+1	2	x	[M]+	[M-H+Na]+, [M-H+K]+, [M+C2H6N2]+	814.067	814.066	1.12765	✓	0.986014	✓	✓		x
n:2 FTSAm-Pr-Bs	4:2 FTSAm-Pr-B	C13H20F9N2O4S	InChI=1S/C13H19F9N2O4S/c1-24(2,8-9(25)26)6-3-5-23-29(27,28)7-4-10(14,15)11(16,17)12(18,19)13(20,21)22/h23H,3-8H2,1-2H3/p+1	5	x	[M]+	[M-H+Na]+	471.099	Peak too small	x	x	x	x	N.D.	✓ (positive: 5, negative: 3, level 1)	x	in soil [11]	n = 6, 8, 10, 12: National Foam [6,9,12] n = 6, 8: Fireade [6] n = 6: Fire Service plus [8,9] n = 6, 8: Hazard Control Tech.(F-500,1997), Angus (Tridol S, 2004), Angus Fire, (Niagara 1-3, 2000) [7] n = 10, 12: Hazard Control Tech.(F-500, 1997), Angus (Forexpan, 1997) [13] n = 4: Angus (Forexpan, 1997) [13] National Foam & Arctiv Foam n = 6,8,10,12,14 [10] C6 & C8 most abundant one of the 14 most …
	6:2 FTSAm-Pr-B	C15H20F13N2O4S	InChI=1S/C15H19F13N2O4S/c1-30(2,8-9(31)32)6-3-5-29-35(33,34)7-4-10(16,17)11(18,19)12(20,21)13(22,23)14(24,25)15(26,27)28/h29H,3-8H2,1-2H3/p+1	1	✓	[M]+	[M-H+Na]+, [M-H+K]+, [M+C2H6N2]+	571.093	571.094	1.0346	✓	0.987217	✓	✓		✓ (3)
						[M-2H]-	[M-H3F]-, [M-3H+Na]-, [M+79.9891]-, [2M-H3]-	569.079	569.08	2.19023	✓	0.974648	✓	✓		✓ (3)
	8:2 FTSAm-Pr-B	C17H20F17N2O4S	InChI=1S/C17H19F17N2O4S/c1-36(2,8-9(37)38)6-3-5-35-41(39,40)7-4-10(18,19)11(20,21)12(22,23)13(24,25)14(26,27)15(28,29)16(30,31)17(32,33)34/h35H,3-8H2,1-2H3/p+1	2	x	[M]+	[M-H+Na]+	671.087	671.086	0.715097	✓	0.988762	✓	✓		✓ (3)
						[M-2H]-		669.072	669.073	1.21181	✓	0.984987	✓	✓		x
	10:2 FTSAm-Pr-B	C19H20F21N2O4S	InChI=1S/C19H19F21N2O4S/c1-42(2,8-9(43)44)6-3-5-41-47(45,46)7-4-10(20,21)11(22,23)12(24,25)13(26,27)14(28,29)15(30,31)16(32,33)17(34,35)18(36,37)19(38,39)40/h41H,3-8H2,1-2H3/p+1	5	x	[M]+	[M-H+Na]+	771.08	771.08	1.03033	✓	0.982713	✓	✓		x
						[M-2H]-		769.066	Peak too small	x	x	x	x	N.D.		x
	12:2 FTSAm-Pr-B	C21H20F25N2O4S	InChI=1S/C21H19F25N2O4S/c1-48(2,8-9(49)50)6-3-5-47-53(51,52)7-4-10(22,23)11(24,25)12(26,27)13(28,29)14(30,31)15(32,33)16(34,35)17(36,37)18(38,39)19(40,41)20(42,43)21(44,45)46/h47H,3-8H2,1-2H3/p+1	5	x	[M]+	[M-H+Na]+	871.074	Peak too small	x	x	x	x	N.D.		x
n:2 FTSAm-Pr-DiMeNOs	6:2 FTSAm-Pr-DiMeNO	C13H18F13N2O3S	InChI=1S/C13H18F13N2O3S/c1-28(2,29)6-3-5-27-32(30,31)7-4-8(14,15)9(16,17)10(18,19)11(20,21)12(22,23)13(24,25)26/h27,29H,3-7H2,1-2H3/q+1	1	✓	[M]+		529.083	529.082	0.407723	✓	0.993907	✓	✓	✓ (positive: 2, negative: 1, level 1)	x	in soil [11]	n = 6: National Foam, Arctic Foam 087 & 072 [10] n = 6: FireStopper [15] one of the 14 most abundant PFAS in contemporary AFFF [14]
						[M-2H]-		527.068	527.067	2.07502	✓	0.998838	✓	✓		x
	8:2 FTSAm-Pr-DiMeNO	C15H18F17N2O3S	InChI=1S/C15H18F17N2O3S/c1-34(2,35)6-3-5-33-38(36,37)7-4-8(16,17)9(18,19)10(20,21)11(22,23)12(24,25)13(26,27)14(28,29)15(30,31)32/h33,35H,3-7H2,1-2H3/q+1	3	x	[M]+		629.076	629.075	1.92146	✓	0.995727	✓	✓		x
PFCAs	PFBA	C4HF7O2	InChI=1S/C4HF7O2/c5-2(6,1(12)13)3(7,8)4(9,10)11/h(H,12,13)	1	✓	[M-H]-	[M-H-CO2]-	212.979	212.98	2.19091	✓	0.985069	✓	✓	✓ (9, level 1)	x	in soil [2]	no PFCAs found in investigated AFFF [6] before 1988: PFCAs in AFFF, after that: only trace levels [8] n = 4-8: 3M (1989, 1993a/b, 1998, 2001) [9] n = 4-8: Angus Fire (Niagara 1-3, 2000) [13] n = 4-8: Angus Fire (not specified), 3M (2005 & 1999) [13]
	PFPeA	C5HF9O2	InChI=1S/C5HF9O2/c6-2(7,1(15)16)3(8,9)4(10,11)5(12,13)14/h(H,15,16)	1	✓	[M-H]-	[M-H-CO2]-, [2M-H]-	262.976	262.977	4.0276	✓	0.999314	✓	✓		x
	PFHxA	C6HF11O2	InChI=1S/C6HF11O2/c7-2(8,1(18)19)3(9,10)4(11,12)5(13,14)6(15,16)17/h(H,18,19)	1	✓	[M-H]-	[M-H-CO2]-, [2M-H]-	312.973	312.974	3.41337	✓	0.998693	✓	✓		x
	PFHpA	C7HF13O2	InChI=1S/C7HF13O2/c8-2(9,1(21)22)3(10,11)4(12,13)5(14,15)6(16,17)7(18,19)20/h(H,21,22)	1	✓	[M-H]-	[M-H-CO2]-, [2M-H]-	362.97	362.97	2.18173	✓	0.998819	✓	✓		x
	PFOA	C8HF15O2	InChI=1S/C8HF15O2/c9-2(10,1(24)25)3(11,12)4(13,14)5(15,16)6(17,18)7(19,20)8(21,22)23/h(H,24,25)	1	✓	[M-H]-	[M-H-CO2]-, [2M-H]-	412.966	412.967	1.81039	✓	0.998843	✓	✓		x
	PFNA	C9HF17O2	InChI=1S/C9HF17O2/c10-2(11,1(27)28)3(12,13)4(14,15)5(16,17)6(18,19)7(20,21)8(22,23)9(24,25)26/h(H,27,28)	1	✓	[M-H]-	[M-H-CO2]-	462.963	462.964	2.4006	✓	0.995299	✓	✓		x
	PFDA	C10HF19O2	InChI=1S/C10HF19O2/c11-2(12,1(30)31)3(13,14)4(15,16)5(17,18)6(19,20)7(21,22)8(23,24)9(25,26)10(27,28)29/h(H,30,31)	1	✓	[M-H]-	[M-H-CO2]-	512.96	512.961	1.63492	✓	0.980302	✓	✓		x
	PFUnDA	C11HF21O2	InChI=1S/C11HF21O2/c12-2(13,1(33)34)3(14,15)4(16,17)5(18,19)6(20,21)7(22,23)8(24,25)9(26,27)10(28,29)11(30,31)32/h(H,33,34)	1	✓	[M-H]-	[M-H-CO2]-	562.957	562.959	3.09374	✓	0.995759	✓	✓		x
	PFDoDA	C12HF23O2	InChI=1S/C12HF23O2/c13-2(14,1(36)37)3(15,16)4(17,18)5(19,20)6(21,22)7(23,24)8(25,26)9(27,28)10(29,30)11(31,32)12(33,34)35/h(H,36,37)	1	✓	[M-H]-	[M-H-CO2]-	612.954	612.956	3.10721	✓	0.982181	✓	✓		x
PFSAs	PFPrS	C3HF7O3S	InChI=1S/C3HF7O3S/c4-1(5,2(6,7)8)3(9,10)14(11,12)13/h(H,11,12,13)	2	x	[M-H]-		248.946	248.947	2.10642	✓	0.987749	✓	✓	✓ (11, level 1)	x	in soil [2]	n = 6, 7, 8: 3M [6] n = 4-10: 3M (1989, 1993a/b, 1998, 2001) [9] n = 4, 6, 8: Angus Fire (Niagara, 2000), 3M (2005 & 1999) [13] n = 4, 6, 8, 10: Angus Fire (unknown) [13] PFOS: Higher level in AFFF than any other PFAS in ECF-based PFAS and most dominant in AFFF impacted soils. Second most PFAS: PFHxS [4]
	PFBS	C4HF9O3S	InChI=1S/C4HF9O3S/c5-1(6,3(9,10)11)2(7,8)4(12,13)17(14,15)16/h(H,14,15,16)	1	✓	[M-H]-		298.943	298.944	2.54065	✓	0.991538	✓	✓		x
	PFPeS	C5HF11O3S	InChI=1S/C5HF11O3S/c6-1(7,2(8,9)4(12,13)14)3(10,11)5(15,16)20(17,18)19/h(H,17,18,19)	1	✓	[M-H]-		348.94	348.941	2.14743	✓	0.985527	✓	✓		x
	PFHxS	C6HF13O3S	InChI=1S/C6HF13O3S/c7-1(8,3(11,12)5(15,16)17)2(9,10)4(13,14)6(18,19)23(20,21)22/h(H,20,21,22)	1	✓	[M-H]-		398.937	398.938	4.73416	✓	0.988474	✓	✓		✓ (4)
	PFHpS	C7HF15O3S	InChI=1S/C7HF15O3S/c8-1(9,2(10,11)4(14,15)6(18,19)20)3(12,13)5(16,17)7(21,22)26(23,24)25/h(H,23,24,25)	1	✓	[M-H]-		448.933	448.934	1.85815	✓	0.990654	✓	✓		x
	PFOS	C8HF17O3S	InChI=1S/C8HF17O3S/c9-1(10,3(13,14)5(17,18)7(21,22)23)2(11,12)4(15,16)6(19,20)8(24,25)29(26,27)28/h(H,26,27,28)	1	✓	[M-H]-		498.93	498.931	1.03679	✓	0.995	✓	✓		x
	PFNS	C9HF19O3S	InChI=1S/C9HF19O3S/c10-1(11,2(12,13)4(16,17)6(20,21)8(24,25)26)3(14,15)5(18,19)7(22,23)9(27,28)32(29,30)31/h(H,29,30,31)	1	✓	[M-H]-		548.927	548.928	2.23229	✓	0.969449	✓	✓		x
	PFDS	C10HF21O3S	InChI=1S/C10HF21O3S/c11-1(12,3(15,16)5(19,20)7(23,24)9(27,28)29)2(13,14)4(17,18)6(21,22)8(25,26)10(30,31)35(32,33)34/h(H,32,33,34)	1	✓	[M-H]-		598.924	598.925	1.57009	✓	0.981673	✓	✓		x
	PFUnDS	C11HF23O3S	InChI=1S/C11HF23O3S/c12-1(13,2(14,15)4(18,19)6(22,23)8(26,27)10(30,31)32)3(16,17)5(20,21)7(24,25)9(28,29)11(33,34)38(35,36)37/h(H,35,36,37)	2	✓	[M-H]-		648.921	648.922	1.39932	✓	0.994956	✓	✓		x
	PFDoDS	C12HF25O3S	InChI=1S/C12HF25O3S/c13-1(14,3(17,18)5(21,22)7(25,26)9(29,30)11(33,34)35)2(15,16)4(19,20)6(23,24)8(27,28)10(31,32)12(36,37)41(38,39)40/h(H,38,39,40)	1	✓	[M-H]-		698.917	698.918	0.710248	✓	0.987109	✓	✓		x
	PFTriDS	C13HF27O3S	InChI=1S/C13HF27O3S/c14-1(15,2(16,17)4(20,21)6(24,25)8(28,29)10(32,33)12(36,37)38)3(18,19)5(22,23)7(26,27)9(30,31)11(34,35)13(39,40)44(41,42)43/h(H,41,42,43)	2	x	[M-H]-		748.914	748.913	1.12849	✓	0.987736	✓	✓		x
PFASAms	PFPrSAm	C3H2F7NO2S	InChI=1S/C3HF7O3S/c4-1(5,2(6,7)8)3(9,10)14(11,12)13/h(H,11,12,13)	5	x	[M-H]-		247.962	Peak too small	x	x	x	x	N.D.	✓ (6, level 1)	x	in soil [2,4,16] and sediment [17]	n = 3-6, 8, 9: Lightwater (030, 032, 038, 047, 053, 059 and 3M062) [10] occurence in low concentrations: transfomration during storage of AFFF? [4]
	PFBSAm	C4H2F9NO2S	InChI=1S/C4HF9O3S/c5-1(6,3(9,10)11)2(7,8)4(12,13)17(14,15)16/h(H,14,15,16)	2	x	[M-H]-		297.959	297.96	2.83516	✓	0.991448	✓	✓		x
	PFPeSAm	C5H2F11NO2S	InChI=1S/C5HF11O3S/c6-1(7,2(8,9)4(12,13)14)3(10,11)5(15,16)20(17,18)19/h(H,17,18,19)	2	x	[M-H]-		347.956	347.957	2.31724	✓	0.990432	✓	✓		x
	PFHxSAm	C6H2F13NO2S	InChI=1S/C6HF13O3S/c7-1(8,3(11,12)5(15,16)17)2(9,10)4(13,14)6(18,19)23(20,21)22/h(H,20,21,22)	1	✓	[M-H]-		397.953	397.954	2.58764	✓	0.990053	✓	✓		✓ (4)
	PFHpSAm	C7H2F15NO2S	InChI=1S/C7HF15O3S/c8-1(9,2(10,11)4(14,15)6(18,19)20)3(12,13)5(16,17)7(21,22)26(23,24)25/h(H,23,24,25)	2	x	[M-H]-		447.949	447.95	1.25772	✓	0.971859	✓	✓		x
	PFOSAm	C8H2F17NO2S	InChI=1S/C8HF17O3S/c9-1(10,3(13,14)5(17,18)7(21,22)23)2(11,12)4(15,16)6(19,20)8(24,25)29(26,27)28/h(H,26,27,28)	1	✓	[M-H]-		497.946	497.947	2.44186	✓	0.988912	✓	✓		✓ (5)
n:3 FTCAs	3:3 FTCA	C6H5F7O2	InChI=1S/C6H5F7O2/c7-4(8,2-1-3(14)15)5(9,10)6(11,12)13/h1-2H2,(H,14,15)	5	x	[M-H]-		241.011	Peak too small	x	x	x	x	N.D.	✓ (7, level 1)	x	in soil [11], as intermediate in the biodegradation of 6:2 FTSA [18] and from other different precursors [19,20]	detected at low levels in AFFF [4]
	4:3 FTCA	C7H5F9O2	InChI=1S/C7H5F9O2/c8-4(9,2-1-3(17)18)5(10,11)6(12,13)7(14,15)16/h1-2H2,(H,17,18)	5	x	[M-H]-		291.007	291	23.9868	x	Peak too small	x	✓		x
	5:3 FTCA	C8H5F11O2	InChI=1S/C8H5F11O2/c9-4(10,2-1-3(20)21)5(11,12)6(13,14)7(15,16)8(17,18)19/h1-2H2,(H,20,21)	1	✓	[M-H]-		341.004	341.005	1.5607	✓	0.999409	✓	✓		✓ (1)
	6:3 FTCA	C9H5F13O2	InChI=1S/C9H5F13O2/c10-4(11,2-1-3(23)24)5(12,13)6(14,15)7(16,17)8(18,19)9(20,21)22/h1-2H2,(H,23,24)	5	x	[M-H]-		391.001	Peak too small	x	x	x	x	N.D.		x
	7:3 FTCA	C10H5F15O2	InChI=1S/C10H5F15O2/c11-4(12,2-1-3(26)27)5(13,14)6(15,16)7(17,18)8(19,20)9(21,22)10(23,24)25/h1-2H2,(H,26,27)	1	✓	[M-H]-		440.998	440.998	0.0223371	✓	0.994149	✓	✓		x
	8:3 FTCA	C11H5F17O2	InChI=1S/C11H5F17O2/c12-4(13,2-1-3(29)30)5(14,15)6(16,17)7(18,19)8(20,21)9(22,23)10(24,25)11(26,27)28/h1-2H2,(H,29,30)	5	x	[M-H]-		490.995	Peak too small	x	x	x	x	N.D.		x
	9:3 FTCA	C12H5F19O2	InChI=1S/C12H5F19O2/c13-4(14,2-1-3(32)33)5(15,16)6(17,18)7(19,20)8(21,22)9(23,24)10(25,26)11(27,28)12(29,30)31/h1-2H2,(H,32,33)	5	x	[M-H]-		540.991	540.942	91.5467	x	Peak too small	x	✓		x
n:2 FTSAs	6:2 FTSA	C8H5F13O3S	InChI=1S/C8H5F13O3S/c9-3(10,1-2-25(22,23)24)4(11,12)5(13,14)6(15,16)7(17,18)8(19,20)21/h1-2H2,(H,22,23,24)	1	✓	[M-H]-		426.968	426.969	2.64018	✓	0.99118	✓	✓	✓ (5, level 1)	x	in soil [2,11] synthetic byproduct and/or TP of fluorotelomer based AFFF PFAS such as FTSAm-Pr-B [10]	n = 10, 12, 14: National Foam (2003) [12] n = 6, 8, 10, 12: Ansulite (Dorval), National Foam (103, 008, 013, 017), Arctic Foam (069, 071, 072, 074, 075, 076, 087, 091) [10] (synthesis byproduct) n = 6: one of the 14 most abundant PFAS in contemporary AFFF [14] widely detected in AFFF [4]
	8:2 FTSA	C10H5F17O3S	InChI=1S/C10H5F17O3S/c11-3(12,1-2-31(28,29)30)4(13,14)5(15,16)6(17,18)7(19,20)8(21,22)9(23,24)10(25,26)27/h1-2H2,(H,28,29,30)	1	✓	[M-H]-		526.962	526.963	1.93841	✓	0.990358	✓	✓		✓ (2)
	10:2 FTSA	C12H5F21O3S	InChI=1S/C12H5F21O3S/c13-3(14,1-2-37(34,35)36)4(15,16)5(17,18)6(19,20)7(21,22)8(23,24)9(25,26)10(27,28)11(29,30)12(31,32)33/h1-2H2,(H,34,35,36)	2	x	[M-H]-		626.955	626.957	2.56189	✓	0.991885	✓	✓		x
	12:2 FTSA	C14H5F25O3S	InChI=1S/C14H5F25O3S/c15-3(16,1-2-43(40,41)42)4(17,18)5(19,20)6(21,22)7(23,24)8(25,26)9(27,28)10(29,30)11(31,32)12(33,34)13(35,36)14(37,38)39/h1-2H2,(H,40,41,42)	2	x	[M-H]-		726.949	726.95	2.35607	✓	0.977736	✓	✓		x
	14:2 FTSA	C16H5F29O3S	InChI=1S/C16H5F29O3S/c17-3(18,1-2-49(46,47)48)4(19,20)5(21,22)6(23,24)7(25,26)8(27,28)9(29,30)10(31,32)11(33,34)12(35,36)13(37,38)14(39,40)15(41,42)16(43,44)45/h1-2H2,(H,46,47,48)	2	x	[M-H]-		826.942	826.944	2.33288	✓	0.99603	✓	✓		x
U-PFSAs	U-PFHxS	C6HF11O3S	InChI=1S/C6HF11O3S/c7-1(2(8)21(18,19)20)3(9,10)4(11,12)5(13,14)6(15,16)17/h(H,18,19,20)/b2-1-	2	x	[M-H]-		360.94	360.94	0.198859	✓	0.965131	✓	✓	✓ (10, level 2)	✓ (3)	in soil [2]	n = 1-10: 3M (1989, 1993a/b, 1998, FC-95, FC-129) [12]
	U-PFHpS	C7HF13O3S	InChI=1S/C7HF13O3S/c8-1(2(9)24(21,22)23)3(10,11)4(12,13)5(14,15)6(16,17)7(18,19)20/h(H,21,22,23)/b2-1-	2	x	[M-H]-		410.937	410.936	0.565054	✓	0.986205	✓	✓		x
	U-PFOS	C8HF15O3S	InChI=1S/C8HF15O3S/c9-1(2(10)27(24,25)26)3(11,12)4(13,14)5(15,16)6(17,18)7(19,20)8(21,22)23/h(H,24,25,26)/b2-1-	2	x	[M-H]-		460.933	460.935	2.412	✓	0.984041	✓	✓		✓ (5)
	U-PFNS	C9HF17O3S	InChI=1S/C9HF17O3S/c10-1(2(11)30(27,28)29)3(12,13)4(14,15)5(16,17)6(18,19)7(20,21)8(22,23)9(24,25)26/h(H,27,28,29)/b2-1-	2	x	[M-H]-		510.93	510.931	1.66092	✓	0.984182	✓	✓		x
	U-PFDS	C10HF19O3S	InChI=1S/C10HF19O3S/c11-1(2(12)33(30,31)32)3(13,14)4(15,16)5(17,18)6(19,20)7(21,22)8(23,24)9(25,26)10(27,28)29/h(H,30,31,32)/b2-1-	2	x	[M-H]-		560.927	560.928	1.66883	✓	0.984964	✓	✓		x
	U-PFUnDS	C11HF21O3S	InChI=1S/C11HF21O3S/c12-1(2(13)36(33,34)35)3(14,15)4(16,17)5(18,19)6(20,21)7(22,23)8(24,25)9(26,27)10(28,29)11(30,31)32/h(H,33,34,35)/b2-1-	2	x	[M-H]-		610.924	610.925	1.37941	✓	0.96052	✓	✓		x
	U-PFDoDS	C12HF23O3S	InChI=1S/C12HF23O3S/c13-1(2(14)39(36,37)38)3(15,16)4(17,18)5(19,20)6(21,22)7(23,24)8(25,26)9(27,28)10(29,30)11(31,32)12(33,34)35/h(H,36,37,38)/b2-1-	2	x	[M-H]-		660.921	660.922	1.65363	✓	0.994686	✓	✓		x
	U-PFTriDS	C13HF25O3S	InChI=1S/C13HF25O3S/c14-1(2(15)42(39,40)41)3(16,17)4(18,19)5(20,21)6(22,23)7(24,25)8(26,27)9(28,29)10(30,31)11(32,33)12(34,35)13(36,37)38/h(H,39,40,41)/b2-1-	2	x	[M-H]-		710.917	710.919	2.10604	✓	0.99135	✓	✓		x
	U-PFTeDS	C14HF27O3S	InChI=1S/C14HF27O3S/c15-1(2(16)45(42,43)44)3(17,18)4(19,20)5(21,22)6(23,24)7(25,26)8(27,28)9(29,30)10(31,32)11(33,34)12(35,36)13(37,38)14(39,40)41/h(H,42,43,44)/b2-1-	2	x	[M-H]-		760.914	760.916	2.24649	✓	0.99427	✓	✓		x
	U-PFPeDS	C15HF29O3S	InChI=1S/C15HF29O3S/c16-1(2(17)48(45,46)47)3(18,19)4(20,21)5(22,23)6(24,25)7(26,27)8(28,29)9(30,31)10(32,33)11(34,35)12(36,37)13(38,39)14(40,41)15(42,43)44/h(H,45,46,47)/b2-1-	5	x	[M-H]-		810.911	Peak too small	x	x	x	x	N.D.		x
SF5-PFSAs	SF5-PFHpS	C7HF19O3S2	InChI=1S/C7HF19O3S2/c8-1(9,2(10,11)4(14,15)6(18,19)30(27,28)29)3(12,13)5(16,17)7(20,21)31(22,23,24,25)26/h(H,27,28,29)	2	x	[M-H]-		556.899	556.9	1.28957	✓	0.974493	✓	✓	✓ (4, level 2)	x	in soil [21]	n = 3-9: 3M (1988, 1989, 1992a&b, 2001, FC-95) [12]
	SF5-PFOS	C8HF21O3S2	InChI=1S/C8HF21O3S2/c9-1(10,3(13,14)5(17,18)7(21,22)33(30,31)32)2(11,12)4(15,16)6(19,20)8(23,24)34(25,26,27,28)29/h(H,30,31,32)	2	x	[M-H]-		606.896	606.897	2.22	✓	0.986075	✓	✓		✓ (7)
	SF5-PFNS	C9HF23O3S2	InChI=1S/C9HF23O3S2/c10-1(11,2(12,13)4(16,17)6(20,21)8(24,25)36(33,34)35)3(14,15)5(18,19)7(22,23)9(26,27)37(28,29,30,31)32/h(H,33,34,35)	2	x	[M-H]-		656.893	656.894	2.07439	✓	0.976366	✓	✓		✓ (7)
	SF5-PFDS	C10HF25O3S2	InChI=1S/C10HF25O3S2/c11-1(12,3(15,16)5(19,20)7(23,24)9(27,28)39(36,37)38)2(13,14)4(17,18)6(21,22)8(25,26)10(29,30)40(31,32,33,34)35/h(H,36,37,38)	2	x	[M-H]-		706.89	706.891	1.66594	✓	0.988507	✓	✓		x
PFASAm-Pr-Bs	PFBSAm-Pr-B	C11H16F9N2O4S	InChI=1S/C11H15F9N2O4S/c1-22(2,6-7(23)24)5-3-4-21-27(25,26)11(19,20)9(14,15)8(12,13)10(16,17)18/h21H,3-6H2,1-2H3/p+1	2	x	[M]+	[M-H+Na]+	443.068	443.068	1.29241	✓	0.977113	✓	✓	✓ (positive: 4, negative: 2, level 2)	x	in soil [2] high stability in the environment [4]	n = 3-6: 3M (1993a & b, 1998, 2001) [12] unclear if used as major ingredient in AFFF [4]
	PFPeSAm-Pr-B	C12H16F11N2O4S	InChI=1S/C12H15F11N2O4S/c1-25(2,6-7(26)27)5-3-4-24-30(28,29)12(22,23)10(17,18)8(13,14)9(15,16)11(19,20)21/h24H,3-6H2,1-2H3/p+1	5	x	[M]+	[M-H+Na]+	493.065	Peak too small	x	x	x	x	N.D.		x
	PFHxSAm-Pr-B	C13H16F13N2O4S	InChI=1S/C13H15F13N2O4S/c1-28(2,6-7(29)30)5-3-4-27-33(31,32)13(25,26)11(20,21)9(16,17)8(14,15)10(18,19)12(22,23)24/h27H,3-6H2,1-2H3/p+1	2	x	[M]+	[M-H+Na]+	543.062	543.061	0.671097	✓	0.976948	✓	✓		✓ (3)
						[M-2H]-		541.047	Peak too small	x	x	x	x	N.D.		x
	PFOSAm-Pr-B	C15H16F17N2O4S	InChI=1S/C15H15F17N2O4S/c1-34(2,6-7(35)36)5-3-4-33-39(37,38)15(31,32)13(26,27)11(22,23)9(18,19)8(16,17)10(20,21)12(24,25)14(28,29)30/h33H,3-6H2,1-2H3/p+1	2	x	[M]+	[M-H+Na]+	643.055	643.056	0.367944	✓	0.971768	✓	✓		✓ (5)
						[M-2H]-		641.041	641.04	1.60325	✓	0.969448	✓	✓		x
n:2 FTBs	6:2 FTB	C12H13F13NO2	InChI=1S/C12H12F13NO2/c1-26(2,5-6(27)28)4-3-7(13,14)8(15,16)9(17,18)10(19,20)11(21,22)12(23,24)25/h3-5H2,1-2H3/p+1	2	x	[M]+		450.073	450.073	0.112887	✓	0.982151	✓	✓	✓ (4, level 2)	✓ (4)	x	n = 6, 8, 10, 12, 14: Ansulite#1 [10] n = 6, 8, 10: Buckeye Fire Equipment (2009) [12]
	8:2 FTB	C14H13F17NO2	InChI=1S/C14H12F17NO2/c1-32(2,5-6(33)34)4-3-7(15,16)8(17,18)9(19,20)10(21,22)11(23,24)12(25,26)13(27,28)14(29,30)31/h3-5H2,1-2H3/p+1	2	x	[M]+		550.067	550.066	0.877535	✓	0.996243	✓	✓		✓ (2)
	10:2 FTB	C16H13F21NO2	InChI=1S/C16H12F21NO2/c1-38(2,5-6(39)40)4-3-7(17,18)8(19,20)9(21,22)10(23,24)11(25,26)12(27,28)13(29,30)14(31,32)15(33,34)16(35,36)37/h3-5H2,1-2H3/p+1	2	x	[M]+		650.061	650.06	1.23137	✓	0.997316	✓	✓		x
	12:2 FTB	C18H13F25NO2	InChI=1S/C18H12F25NO2/c1-44(2,5-6(45)46)4-3-7(19,20)8(21,22)9(23,24)10(25,26)11(27,28)12(29,30)13(31,32)14(33,34)15(35,36)16(37,38)17(39,40)18(41,42)43/h3-5H2,1-2H3/p+1	5	x	[M]+		750.054	Peak too small	x	x	x	x	N.D.		x
n:2 FTSAms	6:2 FTSAm	C8H6F13NO2S	InChI=1S/C8H6F13NO2S/c9-3(10,1-2-25(22,23)24)4(11,12)5(13,14)6(15,16)7(17,18)8(19,20)21/h1-2H2,(H2,22,23,24)	2	x	[M-H]-	[M-C3H4F3OS]-, [M-C3H5F4OS]-, [M-C2H6F4NO2S]-, 5x[M-H-HF]-	425.984	425.986	3.98887	✓	0.98769	✓	✓	✓ (3, level 2)	✓ (10)	in soil [2], AFFF impacted water and sediment [22], and soil from an oil refinery [23] secondary precursor FTSAm-Pr-DiMeNO (In-House)	x
	8:2 FTSAm	C10H6F17NO2S	InChI=1S/C10H6F17NO2S/c11-3(12,1-2-31(28,29)30)4(13,14)5(15,16)6(17,18)7(19,20)8(21,22)9(23,24)10(25,26)27/h1-2H2,(H2,28,29,30)	2	x	[M-H]-		525.977	525.978	1.79862	✓	0.99421	✓	✓		x
	10:2 FTSAm	C12H6F21NO2S	InChI=1S/C12H6F21NO2S/c13-3(14,1-2-37(34,35)36)4(15,16)5(17,18)6(19,20)7(21,22)8(23,24)9(25,26)10(27,28)11(29,30)12(31,32)33/h1-2H2,(H2,34,35,36)	2	x	[M-H]-		625.971	625.971	0.613253	✓	0.970792	✓	✓		x
n:2 FTTh-(2')OHPr-TriMeAms	4:2 FTTh-(2')OHPr-TriMeAm	C12H19F9NOS	InChI=1S/C12H19F9NOS/c1-22(2,3)6-8(23)7-24-5-4-9(13,14)10(15,16)11(17,18)12(19,20)21/h8,23H,4-7H2,1-3H3/q+1	2	x	[M]+		396.104	396.102	5.43525	✓	0.990753	✓	✓	✓ (4, level 2)	x	in soil [11]	n = 6, 8: Ansul [5,6] n = 4, 6, 8, 10: Ansul (Ansulite Ansulite ARC) [6,7] n = 6, 8: Angus [6,9] n = 4, 6, 8, 10 Ansulite#2 [10] one of the 14 most abundant PFAS in contemporary AFFF [14]
	6:2 FTTh-(2')OHPr-TriMeAm	C14H19F13NOS	InChI=1S/C14H19F13NOS/c1-28(2,3)6-8(29)7-30-5-4-9(15,16)10(17,18)11(19,20)12(21,22)13(23,24)14(25,26)27/h8,29H,4-7H2,1-3H3/q+1	2	x	[M]+		496.097	496.098	0.443115	✓	0.984404	✓	✓		✓ (3)
	8:2 FTTh-(2')OHPr-TriMeAm	C16H19F17NOS	InChI=1S/C16H19F17NOS/c1-34(2,3)6-8(35)7-36-5-4-9(17,18)10(19,20)11(21,22)12(23,24)13(25,26)14(27,28)15(29,30)16(31,32)33/h8,35H,4-7H2,1-3H3/q+1	2	x	[M]+		596.091	596.091	0.665499	✓	0.964474	✓	✓		✓ (3)
	10:2 FTTh-(2')OHPr-TriMeAm	C18H19F21NOS	InChI=1S/C18H19F21NOS/c1-40(2,3)6-8(41)7-42-5-4-9(19,20)10(21,22)11(23,24)12(25,26)13(27,28)14(29,30)15(31,32)16(33,34)17(35,36)18(37,38)39/h8,41H,4-7H2,1-3H3/q+1	5	x	[M]+		696.085	Peak too small	x	x	x	x	N.D.		x
n:2 FTSO-(2')OHPr-TriMeAms	4:2 FTSO-(2')OHPr-TriMeAm	C12H19F9NO2S	InChI=1S/C12H19F9NO2S/c1-22(2,3)6-8(23)7-25(24)5-4-9(13,14)10(15,16)11(17,18)12(19,20)21/h8,23H,4-7H2,1-3H3/q+1	5	x	[M]+		412.099	412.099	0.665499	✓	0.921311	x	✓	✓ (4, level 2)	x	in soil [11]	n = 6, 8: Ansul (Ansulite Anulite ARC) [6,7] n = 4, 6, 8,10: Ansulite#2 (oxidation byproduct) [10] one of the 14 most abundant PFAS in contemporary AFFF [14]
	6:2 FTSO-(2')OHPr-TriMeAm	C14H19F13NO2S	InChI=1S/C14H19F13NO2S/c1-28(2,3)6-8(29)7-31(30)5-4-9(15,16)10(17,18)11(19,20)12(21,22)13(23,24)14(25,26)27/h8,29H,4-7H2,1-3H3/q+1	2	x	[M]+	[M-H+Na]+, [M+C2H6N2]+, [M-C3H9N]+, [M-C3H8N+Na]+	512.092	512.093	1.74282	✓	0.996819	✓	✓		✓ (10)
	8:2 FTSO-(2')OHPr-TriMeAm	C16H19F17NO2S	InChI=1S/C16H19F17NO2S/c1-34(2,3)6-8(35)7-37(36)5-4-9(17,18)10(19,20)11(21,22)12(23,24)13(25,26)14(27,28)15(29,30)16(31,32)33/h8,35H,4-7H2,1-3H3/q+1	2	x	[M]+		612.086	612.086	0.413617	✓	0.983897	✓	✓		✓ (10)
n:2 FTSy-(2')OHPr-TriMeAms	4:2 FTSy-(2')OHPr-TriMeAm	C12H19F9NO3S	InChI=1S/C12H19F9NO3S/c1-22(2,3)6-8(23)7-26(24,25)5-4-9(13,14)10(15,16)11(17,18)12(19,20)21/h8,23H,4-7H2,1-3H3/q+1	2	x	[M]+		428.094	428.094	0.315607	✓	0.996635	✓	✓	✓ (3, level 2)	✓ (3)	x	Ansul (Ansulite Anulite ARC) impurity [6,7] Unnamed AFFF [24] n = 2-8: Lightwater (030, 032, 038, 047, 059) [10] in Chemguard, Fometic & Solberg [15]
	6:2 FTSy-(2')OHPr-TriMeAm	C14H19F13NO3S	InChI=1S/C14H19F13NO3S/c1-28(2,3)6-8(29)7-32(30,31)5-4-9(15,16)10(17,18)11(19,20)12(21,22)13(23,24)14(25,26)27/h8,29H,4-7H2,1-3H3/q+1	2	x	[M]+	[M-H+Na]+, [M-H2O]+, [2M-H]+	528.087	528.088	2.03653	✓	0.990433	✓	✓		✓ (3)
	8:2 FTSy-(2')OHPr-TriMeAm	C16H19F17NO3S	InChI=1S/C16H19F17NO3S/c1-34(2,3)6-8(35)7-38(36,37)5-4-9(17,18)10(19,20)11(21,22)12(23,24)13(25,26)14(27,28)15(29,30)16(31,32)33/h8,35H,4-7H2,1-3H3/q+1	2	x	[M]+	[M-H+Na]+, [M-H2O]+	628.081	628.081	0.675757	✓	0.995093	✓	✓		✓ (3)
n:2 FTSy-Pr-Ad-(5',5')DiMeEtSAs	6:2 FTSy-Pr-Ad-(5',5')DiMeEtSA	C15H18F13NO6S2	InChI=1S/C15H18F13NO6S2/c1-9(2,7-37(33,34)35)29-8(30)3-5-36(31,32)6-4-10(16,17)11(18,19)12(20,21)13(22,23)14(24,25)15(26,27)28/h3-7H2,1-2H3,(H,29,30)(H,33,34,35)	2	x	[M-H]-		618.03	618.03	1.12663	✓	0.989291	✓	✓	✓ (4, level 2)	✓ (4)	in soil [2], groundwater [25], wastewater treatment plant [26], as intermediate product of n:2 FTTh-Pr-Ad-DiMeEtSAs in microcosms [20], and in aerobic microcosm studies by inoculating AFFF-impacted soil [27]	Chemguard, FireAde, Fometic, Solberg, Tridol [15]
	8:2 FTSy-Pr-Ad-(5',5')DiMeEtSA	C17H18F17NO6S2	InChI=1S/C17H18F17NO6S2/c1-9(2,7-43(39,40)41)35-8(36)3-5-42(37,38)6-4-10(18,19)11(20,21)12(22,23)13(24,25)14(26,27)15(28,29)16(30,31)17(32,33)34/h3-7H2,1-2H3,(H,35,36)(H,39,40,41)	2	x	[M-H]-		718.023	718.025	2.1034	✓	0.953577	✓	✓		✓ (4)
	10:2 FTSy-Pr-Ad-(5',5')DiMeEtSA	C19H18F21NO6S2	InChI=1S/C19H18F21NO6S2/c1-9(2,7-49(45,46)47)41-8(42)3-5-48(43,44)6-4-10(20,21)11(22,23)12(24,25)13(26,27)14(28,29)15(30,31)16(32,33)17(34,35)18(36,37)19(38,39)40/h3-7H2,1-2H3,(H,41,42)(H,45,46,47)	2	x	[M-H]-		818.017	818.018	1.16107	✓	0.984459	✓	✓		x
	12:2 FTSy-Pr-Ad-(5',5')DiMeEtSA	C21H18F25NO6S2	InChI=1S/C21H18F25NO6S2/c1-9(2,7-55(51,52)53)47-8(48)3-5-54(49,50)6-4-10(22,23)11(24,25)12(26,27)13(28,29)14(30,31)15(32,33)16(34,35)17(36,37)18(38,39)19(40,41)20(42,43)21(44,45)46/h3-7H2,1-2H3,(H,47,48)(H,51,52,53)	2	x	[M-H]-		918.01	918.011	0.390536	✓	0.966351	✓	✓		x
PFASyAs	PFOSyA	C8HF17O2S	InChI=1S/C8HF17O2S/c9-1(10,3(13,14)5(17,18)7(21,22)23)2(11,12)4(15,16)6(19,20)8(24,25)28(26)27/h(H,26,27)	2	x	[M-H]-		482.935	482.936	0.796904	✓	0.991662	✓	✓	x	✓ (3)	in soil [2,16], activated sludge [28], in PFOSAm-Pr-B-spiked live, and sterile soil extracts [29]	x
SF5-U-PFSAs	SF5-U-PFOS	C8HF19O3S2	InChI=1S/C8HF19O3S2/c9-1(2(10)31(28,29)30)3(11,12)4(13,14)5(15,16)6(17,18)7(19,20)8(21,22)32(23,24,25,26)27/h(H,28,29,30)/b2-1-	2	x	[M-H]-		568.899	568.9	1.66798	✓	0.990721	✓	✓	✓ (3, level 2)	✓ (8)	in soil [21]	x
	SF5-U-PFNS	C9HF21O3S2	InChI=1S/C9HF21O3S2/c10-1(2(11)34(31,32)33)3(12,13)4(14,15)5(16,17)6(18,19)7(20,21)8(22,23)9(24,25)35(26,27,28,29)30/h(H,31,32,33)/b2-1-	2	x	[M-H]-		618.896	618.895	1.157	✓	0.980934	✓	✓		✓ (3)
	SF5-U-PFDS	C10HF23O3S2	InChI=1S/C10HF23O3S2/c11-1(2(12)37(34,35)36)3(13,14)4(15,16)5(17,18)6(19,20)7(21,22)8(23,24)9(25,26)10(27,28)38(29,30,31,32)33/h(H,34,35,36)/b2-1-	5	x	[M-H]-		668.893	Peak too small	x	x	x	x	N.D.		x
Cl-PFSAs	Cl-PFHxS	C6HClF12O3S	InChI=1S/C6HClF12O3S/c7-5(16,23(20,21)22)3(12,13)1(8,9)2(10,11)4(14,15)6(17,18)19/h(H,20,21,22)	5	x	[M-H]-		414.907	Peak too small	x	x	x	x	N.D.	✓ (2, level 2)	x	in soil [21]	n = 2-7: (AFFF not specified) [12]
	Cl-PFOS	C8HClF16O3S	InChI=1S/C8HClF16O3S/c9-7(22,29(26,27)28)5(18,19)3(14,15)1(10,11)2(12,13)4(16,17)6(20,21)8(23,24)25/h(H,26,27,28)	2	x	[M-H]-		514.901	514.902	2.78328	✓	0.996612	✓	✓		✓ (3)
H-PFSAs	H-PFOS	C8H2F16O3S	InChI=1S/C8H2F16O3S/c9-1(10)2(11,12)3(13,14)4(15,16)5(17,18)6(19,20)7(21,22)8(23,24)28(25,26)27/h1H,(H,25,26,27)	2	x	[M-H]-		480.94	480.939	0.495974	✓	0.996028	✓	✓	✓ (2, level 2)	✓ (4)	in soil [2]	n = 1-8: 3M (1988, 1989, 1993a & b, 1998, 2001) [12]
	H-PFDS	C10H2F20O3S	InChI=1S/C10H2F20O3S/c11-1(12)2(13,14)3(15,16)4(17,18)5(19,20)6(21,22)7(23,24)8(25,26)9(27,28)10(29,30)34(31,32)33/h1H,(H,31,32,33)	3	x	[M-H]-		580.933	580.933	0.947671	✓	0.992087	✓	✓		x
PFASAm-EtAs	PFHxSAm-EtA	C8H4F13NO4S	InChI=1S/C8H4F13NO4S/c9-3(10,5(13,14)7(17,18)19)4(11,12)6(15,16)8(20,21)27(25,26)22-1-2(23)24/h22H,1H2,(H,23,24)	2	x	[M-H]-		455.958	455.959	1.63538	✓	0.954206	✓	✓	✓ (2, level 2)	✓ (5)	in soil [11,16] and landfill leachate [30]	not detected in investigated AFFF [13]
	PFOSAm-EtA	C10H4F17NO4S	InChI=1S/C10H4F17NO4S/c11-3(12,5(15,16)7(19,20)9(23,24)25)4(13,14)6(17,18)8(21,22)10(26,27)33(31,32)28-1-2(29)30/h28H,1H2,(H,29,30)	2	x	[M-H]-		555.952	555.952	1.10027	✓	0.958315	✓	✓		✓ (6)
PFASAm-Pr-TriMeAms	PFHxSAm-Pr-TriMeAm	C12H16F13N2O2S	InChI=1S/C12H16F13N2O2S/c1-27(2,3)6-4-5-26-30(28,29)12(24,25)10(19,20)8(15,16)7(13,14)9(17,18)11(21,22)23/h26H,4-6H2,1-3H3/q+1	3	x	[M]+	[M-H+Na]+, [M-H+K]+	499.072	499.072	0.255129	✓	0.983074	✓	✓	✓ (2, level 2)	x	in soil [2] high persistence to biodegradation [4]	n = 3-8: 3M (1988, 1989, 1993a &b, 1998, 2001) [12] Unclear if used as major ingredient in AFFF [4]
	PFOSAm-Pr-TriMeAm	C14H16F17N2O2S	InChI=1S/C14H16F17N2O2S/c1-33(2,3)6-4-5-32-36(34,35)14(30,31)12(25,26)10(21,22)8(17,18)7(15,16)9(19,20)11(23,24)13(27,28)29/h32H,4-6H2,1-3H3/q+1	2	x	[M]+	[M-H+Na]+, [M-H+K]+	599.066	599.065	0.170649	✓	0.98795	✓	✓		✓ (3)
PFASAm-PrSAs	PFBSAm-PrSA	C7H8F9NO5S2	InChI=1S/C7H8F9NO5S2/c8-4(9,6(12,13)14)5(10,11)7(15,16)24(21,22)17-2-1-3-23(18,19)20/h17H,1-3H2,(H,18,19,20)	5	x	[M-H]-		419.963	Peak too small	x	x	x	x	N.D.	✓ (3, level 2)	x	in soil [2] and groundwater [25,31]	n = 3-6: 3M (1988, 1989) [12]
	PFPeSAm-PrSA	C8H8F11NO5S2	InChI=1S/C8H8F11NO5S2/c9-4(10,5(11,12)7(15,16)17)6(13,14)8(18,19)27(24,25)20-2-1-3-26(21,22)23/h20H,1-3H2,(H,21,22,23)	5	x	[M-H]-		469.96	Peak too small	x	x	x	x	N.D.		x
	PFHxSAm-PrSA	C9H8F13NO5S2	InChI=1S/C9H8F13NO5S2/c10-4(11,6(14,15)8(18,19)20)5(12,13)7(16,17)9(21,22)30(27,28)23-2-1-3-29(24,25)26/h23H,1-3H2,(H,24,25,26)	2	x	[M-H]-		519.956	519.957	1.05469	✓	0.984334	✓	✓		✓ (4)
n:4 FTBs	4:4 FTB	C12H17F9NO2	InChI=1S/C12H16F9NO2/c1-22(2,7-8(23)24)6-4-3-5-9(13,14)10(15,16)11(17,18)12(19,20)21/h3-7H2,1-2H3/p+1	2	x	[M]+	[M-H+Na]+	378.111	378.111	1.06282	✓	0.992006	✓	✓	✓ (4, level 2)	✓ (2)	x	n = 4, 6, 8,10: Ansulite [10] n = 4, 6, 8: Buckeye Fire equipment 2009 [12]
	6:4 FTB	C14H17F13NO2	InChI=1S/C14H16F13NO2/c1-28(2,7-8(29)30)6-4-3-5-9(15,16)10(17,18)11(19,20)12(21,22)13(23,24)14(25,26)27/h3-7H2,1-2H3/p+1	2	x	[M]+	[M-H+Na]+, [M-H+K]+, [M+C2H6N2]+	478.105	478.105	0.204952	✓	0.998474	✓	✓		✓ (3)
	8:4 FTB	C16H17F17NO2	InChI=1S/C16H16F17NO2/c1-34(2,7-8(35)36)6-4-3-5-9(17,18)10(19,20)11(21,22)12(23,24)13(25,26)14(27,28)15(29,30)16(31,32)33/h3-7H2,1-2H3/p+1	2	x	[M]+	[M-H+Na]+, [M+C2H6N2]+	578.098	578.098	0.427048	✓	0.987627	✓	✓		✓ (2)
	10:4 FTB	C18H17F21NO2	InChI=1S/C18H16F21NO2/c1-40(2,7-8(41)42)6-4-3-5-9(19,20)10(21,22)11(23,24)12(25,26)13(27,28)14(29,30)15(31,32)16(33,34)17(35,36)18(37,38)39/h3-7H2,1-2H3/p+1	2	x	[M]+	[M-H+Na]+	678.092	678.091	1.41331	✓	0.97387	✓	✓		x
n:2/m:2 FTSAm dimers	6:2/6:2 FTSAm dimer	C16H9F26NO4S2	InChI=1S/C16H9F26NO4S2/c17-5(18,7(21,22)9(25,26)11(29,30)13(33,34)15(37,38)39)1-3-48(44,45)43-49(46,47)4-2-6(19,20)8(23,24)10(27,28)12(31,32)14(35,36)16(40,41)42/h43H,1-4H2	2	x	[M-H]-		835.949	835.95	1.93772	✓	0.975035	✓	✓	✓ (2, level 2)	✓ (6)	m/z (835.9485) found in groundwater [25]	n/m = 6/6: Fire Stopper [15]
	6:2/8:2 FTSAm dimer	C18H9F30NO4S2	InChI=1S/C18H9F30NO4S2/c19-5(20,7(23,24)9(27,28)11(31,32)12(33,34)14(37,38)16(41,42)18(46,47)48)1-3-54(50,51)49-55(52,53)4-2-6(21,22)8(25,26)10(29,30)13(35,36)15(39,40)17(43,44)45/h49H,1-4H2	2	x	[M-H]-		935.942	935.944	1.98896	✓	0.98437	✓	✓		✓ (8)
n:2 FTSAm-Pr-MeAms	6:2 FTSAm-Pr-MeAm	C12H15F13N2O2S	InChI=1S/C12H15F13N2O2S/c1-26-4-2-5-27-30(28,29)6-3-7(13,14)8(15,16)9(17,18)10(19,20)11(21,22)12(23,24)25/h26-27H,2-6H2,1H3	2	x	[M+H]+		499.072	499.072	0.605567	✓	0.956839	✓	✓	x	✓ (4)	in soil ([2]) and as transformation product of 6:2 FTSAm-Pr-DiMeNO [19] and 6:2 FTSAm-Pr-B [32]	n = 6: Solberg [15]
						[M-H]-	2x[M-H-HF]-	497.057	497.058	0.863711	✓	0.987307	✓	✓		✓ (6)
n:2 FTSAm-Pr-DiMeAms	6:2 FTSAm-Pr-DiMeAm	C13H17F13N2O2S	InChI=1S/C13H17F13N2O2S/c1-28(2)6-3-5-27-31(29,30)7-4-8(14,15)9(16,17)10(18,19)11(20,21)12(22,23)13(24,25)26/h27H,3-7H2,1-2H3	2	x	[M+H]+		513.088	513.087	0.761013	✓	not applicable, M+1 peak coelutes with 7:3 FTB		N.D.	✓ (positive: 2, negative: 1, level 2)	✓ (4)	in soil [11], water, and sediment [22] synthetic intermediate and/or TP of FT derived PFAS such as 6:2 FTSAm-Pr-B [4,10]	National Foam n = ? [6,9,12] n = 6, 8: Fireade [6] n = 6, 8: Fire Service plus [9] n = 6: Hazard Control Tech. (F-500, 1997), Angus (Tridol S, 2004), Angus (Niagara 1-3, 2000) [7] n = 8: Hazard Control Tech. (F-500, 1997), Angus 1997, Forexpan [7] n = 6, 8, 10,1 2: National Foam and Arctiv Foam [10] n = 6: Solberg Arctic U.U. type 6 (6&) MIL SPEC AFFF [15]
						[M-H]-	2x[M-H-HF]-	511.073	511.074	1.22665	✓	0.969035	✓	✓		✓ (6)
	8:2 FTSAm-Pr-DiMeAm	C15H17F17N2O2S	InChI=1S/C15H17F17N2O2S/c1-34(2)6-3-5-33-37(35,36)7-4-8(16,17)9(18,19)10(20,21)11(22,23)12(24,25)13(26,27)14(28,29)15(30,31)32/h33H,3-7H2,1-2H3	2	x	[M+H]+		613.081	613.081	0.149868	✓	0.98228	✓	✓		✓ (6)
n:2 FTSAm-U-Pr-DiMeAms	6:2 FTSAm-U-Pr-DiMeAm	C13H15F13N2O2S	InChI=1S/C13H16F13N2O2S/c1-28(2)6-3-5-27-31(29,30)7-4-8(14,15)9(16,17)10(18,19)11(20,21)12(22,23)13(24,25)26/h6,27H,3-5,7H2,1-2H3/q+1	2	x	[M+H]+		511.072	511.071	1.38326	✓	0.96502	✓	✓	x	✓ (3)	in aerobic sludge [19]	x
n:2 FTSAm-PrAs	6:2 FTSAm-PrA	C11H10F13NO4S	InChI=1S/C11H10F13NO4S/c12-6(13,2-4-30(28,29)25-3-1-5(26)27)7(14,15)8(16,17)9(18,19)10(20,21)11(22,23)24/h25H,1-4H2,(H,26,27)	2	x	[M-H]-	[M-H-HF]-	498.005	498.005	0.639619	✓	0.973821	✓	✓	x	✓ (6)	in sludge [19] and as transformation product of 6:2 FTSAm-Pr-DiMeAm [33] and 6:2 FTSAm-Pr-DiMeNO [19]	x
n:2 FTSAm-N-Me-N-PrAs	6:2 FTSAm-N-Me-N-PrA	C12H12F13NO4S	InChI=1S/C12H12F13NO4S/c1-26(4-2-6(27)28)31(29,30)5-3-7(13,14)8(15,16)9(17,18)10(19,20)11(21,22)12(23,24)25/h2-5H2,1H3,(H,27,28)	2	x	[M+H]+		514.035	Peak too small	x	x	x	x	N.D.	x	x	in aerobic sludge [19]	x
						[M-H]-	[M-H-HF]-	512.021	512.02	0.329154	✓	0.996344	✓	✓		✓ (14)
n:2 FTSy-PrAs	4:2 FTSy-PrA	C9H9F9O4S	InChI=1S/C9H9F9O4S/c10-6(11,2-4-23(21,22)3-1-5(19)20)7(12,13)8(14,15)9(16,17)18/h1-4H2,(H,19,20)	5	x	[M-H]-		383.001	Peak too small	x	x	x	x	N.D.	✓ (3, level 2)	x	in soil [2] and groundwater [12] likely TP of FT AFFF precursor [12]	x
	6:2 FTSy-PrA	C11H9F13O4S	InChI=1S/C11H9F13O4S/c12-6(13,2-4-29(27,28)3-1-5(25)26)7(14,15)8(16,17)9(18,19)10(20,21)11(22,23)24/h1-4H2,(H,25,26)	2	x	[M-H]-		482.994	482.995	1.79888	✓	0.994168	✓	✓		✓ (3)
	8:2 FTSy-PrA	C13H9F17O4S	InChI=1S/C13H9F17O4S/c14-6(15,2-4-35(33,34)3-1-5(31)32)7(16,17)8(18,19)9(20,21)10(22,23)11(24,25)12(26,27)13(28,29)30/h1-4H2,(H,31,32)	2	x	[M-H]-		582.988	582.988	0.497266	✓	0.962168	✓	✓		✓ (8)
n:2 FTSO-Pr-Ad-(5',5')DiMeEtSAs	6:2 FTSO-Pr-Ad-(5',5')DiMeEtSA	C15H18F13NO5S2	InChI=1S/C15H18F13NO5S2/c1-9(2,7-36(32,33)34)29-8(30)3-5-35(31)6-4-10(16,17)11(18,19)12(20,21)13(22,23)14(24,25)15(26,27)28/h3-7H2,1-2H3,(H,29,30)(H,32,33,34)	2	x	[M-H]-		602.035	602.035	0.869065	✓	0.995363	✓	✓	x	✓ (5)	in soil [11]	n = 6: Ansul [6] n = 6: Angus [6] n = 4, 6, 8: Hazard Control Tech., (F-500, 1997 ), Angus (Tridol S), Ansul (Ansulite 3% AFFF DC-3, 2002), Angus (Niagara 1-3), Ansul (Ansulite ARC, 2006 ) [7] n = 4, 6, 8, 10 Ansulite#2 (Oxidation byproduct) [10] Hazard Control Tech, Angus Fire (2004 & 2000), Ansul 2002, 2006 [13] One of the 14 most abundant PFAS in contemporary AFFF [14]
OH-n:2 FTSAs	OH-6:2 FTSA	C8H5F13O4S	InChI=1S/C8H5F13O4S/c9-3(10,1-2(22)26(23,24)25)4(11,12)5(13,14)6(15,16)7(17,18)8(19,20)21/h2,22H,1H2,(H,23,24,25)	2	x	[M-H]-		442.963	442.963	1.30915	✓	0.994803	✓	✓	✓ (2, level 2)	✓ (6)	in AFFF impacted soil [16], groundwater [12], and drinking water [10]; likely TP of FT AFFF precursor [12]	in FireStopper and Tridol [15]
	OH-8:2 FTSA	C10H5F17O4S	InChI=1S/C10H5F17O4S/c11-3(12,1-2(28)32(29,30)31)4(13,14)5(15,16)6(17,18)7(19,20)8(21,22)9(23,24)10(25,26)27/h2,28H,1H2,(H,29,30,31)	2	x	[M-H]-		542.956	542.957	1.42928	✓	0.981831	✓	✓		✓ (4)
K-n:2 FTSAs	K-6:2 FTSA	C8F13H3SO4	InChI=1S/C8H3F13O4S/c9-3(10,2(22)1-26(23,24)25)4(11,12)5(13,14)6(15,16)7(17,18)8(19,20)21/h1H2,(H,23,24,25)	2	x	[M-H]-		440.947	440.947	0.262045	✓	0.970163	✓	✓	✓ (3, level 2)	✓ (6)	in aerobic sludge [19]
	K-8:2 FTSA	C10F17H3SO4	InChI=1S/C10H3F17O4S/c11-3(12,2(28)1-32(29,30)31)4(13,14)5(15,16)6(17,18)7(19,20)8(21,22)9(23,24)10(25,26)27/h1H2,(H,29,30,31)	2	x	[M-H]-		540.941	540.941	0.156396	✓	0.996375	✓	✓		✓ (4)
	K-10:2 FTSA	C12F21H3SO4	InChI=1S/C12H3F21O4S/c13-3(14,2(34)1-38(35,36)37)4(15,16)5(17,18)6(19,20)7(21,22)8(23,24)9(25,26)10(27,28)11(29,30)12(31,32)33/h1H2,(H,35,36,37)	5	x	[M-H]-		640.934	Peak too small	x	x	x	x	N.D.		x
U-n:2 FTSAs	U-6:2 FTSA	C8H3F13O3S	InChI=1S/C8H3F13O3S/c9-3(10,1-2-25(22,23)24)4(11,12)5(13,14)6(15,16)7(17,18)8(19,20)21/h1-2H,(H,22,23,24)/b2-1+	2	x	[M-H]-		424.952	424.952	0.0968548	✓	0.997574	✓	✓	✓ (2, level 2)	✓ (3)	in aerobic sludge [19]	x
	U-8:2 FTSA	C10H3F17O3S	InChI=1S/C10H3F17O3S/c11-3(12,1-2-31(28,29)30)4(13,14)5(15,16)6(17,18)7(19,20)8(21,22)9(23,24)10(25,26)27/h1-2H,(H,28,29,30)/b2-1+	3	x	[M-H]-		524.946	524.946	0.108346	✓	0.991111	✓	✓		✓ (2)
PFASAm-N-PrSA-N-Pr-DiMeAms	PFBSAm-N-PrSA-N-Pr-DiMeAm	C12H20F9N2O5S2	InChI=1S/C12H19F9N2O5S2/c1-22(2)5-3-6-23(7-4-8-29(24,25)26)30(27,28)12(20,21)10(15,16)9(13,14)11(17,18)19/h3-8H2,1-2H3,(H,24,25,26)	5	x	[M]+		507.066	507.094	53.8962	x	Peak too small	x	✓	✓ (3, level 2)	x	x	x
						[M-2H]-		505.052	505.045	12.8984	x	0.969149	✓	✓		x
	PFPeSAm-N-PrSA-N-Pr-DiMeAm	C13H20F11N2O5S2	InChI=1S/C13H19F11N2O5S2/c1-25(2)5-3-6-26(7-4-8-32(27,28)29)33(30,31)13(23,24)11(18,19)9(14,15)10(16,17)12(20,21)22/h3-8H2,1-2H3,(H,27,28,29)	5	x	[M]+		557.063	557.079	27.5624	x	Peak too small	x	✓		x
						[M-2H]-		555.049	Peak too small	x	x	x	x	N.D.		x
	PFHxSAm-N-PrSA-N-Pr-DiMeAm	C14H20F13N2O5S2	InChI=1S/C14H19F13N2O5S2/c1-28(2)5-3-6-29(7-4-8-35(30,31)32)36(33,34)14(26,27)12(21,22)10(17,18)9(15,16)11(19,20)13(23,24)25/h3-8H2,1-2H3,(H,30,31,32)	3	x	[M]+		607.06	607.06	0.669904	✓	0.994317	✓	✓		✓ (6)
						[M-2H]-		605.046	605.045	1.47653	✓	0.984583	✓	✓		✓ ( 3)
U-E-PFSAs/K-PFSAs	U-E-PFHpS/K-PFHxS	C6HF11O4S	InChI=1S/C6HF11O4S/c7-1(8)2(9)21-5(14,15)3(10,11)4(12,13)6(16,17)22(18,19)20/h(H,18,19,20) / InChI=1S/C6HF11O4S/c7-2(8,1(18)3(9,10)11)4(12,13)5(14,15)6(16,17)22(19,20)21/h(H,19,20,21)	3	x	[M-H]-		376.935	376.934	1.06701	✓	0.992599	✓	✓	✓ (9, level 3)	✓ (3)	U-E-PFSAs: in soil [21] K-PFSAs: in soil [2,16]	K-PFSAs: n = 3-8: 3M (1988,1989, 1993a&b, 1998, 2001) [12]
	U-E-PFOS/K-PFHpS	C7HF13O4S	InChI=1S/C7HF13O4S/c8-1(9)2(10)24-6(17,18)4(13,14)3(11,12)5(15,16)7(19,20)25(21,22)23/h(H,21,22,23) / InChI=1S/C7HF13O4S/c8-2(9,1(21)3(10,11)12)4(13,14)5(15,16)6(17,18)7(19,20)25(22,23)24/h(H,22,23,24)	3	x	[M-H]-		426.932	426.931	0.893858	✓	0.982316	✓	✓		x
	U-E-PFNS/K-PFOS	C8HF15O4S	InChI=1S/C8HF15O4S/c9-1(10)2(11)27-7(20,21)5(16,17)3(12,13)4(14,15)6(18,19)8(22,23)28(24,25)26/h(H,24,25,26) / InChI=1S/C8HF15O4S/c9-2(10,1(24)3(11,12)13)4(14,15)5(16,17)6(18,19)7(20,21)8(22,23)28(25,26)27/h(H,25,26,27)	3	x	[M-H]-		476.928	476.929	1.21891	✓	0.989831	✓	✓		✓ (7)
	U-E-PFDS/K-PFNS	C9HF17O4S	InChI=1S/C9HF17O4S/c10-1(11)2(12)30-8(23,24)6(19,20)4(15,16)3(13,14)5(17,18)7(21,22)9(25,26)31(27,28)29/h(H,27,28,29) / InChI=1S/C9HF17O4S/c10-2(11,1(27)3(12,13)14)4(15,16)5(17,18)6(19,20)7(21,22)8(23,24)9(25,26)31(28,29)30/h(H,28,29,30)	5	x	[M-H]-		526.925	Peak too small	x	x	x	x	N.D.		x
	U-E-PFUnDS/K-PFDS	C10HF19O4S	InChI=1S/C10HF19O4S/c11-1(12)2(13)33-9(26,27)7(22,23)5(18,19)3(14,15)4(16,17)6(20,21)8(24,25)10(28,29)34(30,31)32/h(H,30,31,32) / InChI=1S/C10HF19O4S/c11-2(12,1(30)3(13,14)15)4(16,17)5(18,19)6(20,21)7(22,23)8(24,25)9(26,27)10(28,29)34(31,32)33/h(H,31,32,33)	5	x	[M-H]-		576.922	Peak too small	x	x	x	x	N.D.		x
	U-E-PFDoDS/K-PFUnDS	C11HF21O4S	InChI=1S/C11HF21O4S/c12-1(13)2(14)36-10(29,30)8(25,26)6(21,22)4(17,18)3(15,16)5(19,20)7(23,24)9(27,28)11(31,32)37(33,34)35/h(H,33,34,35) / InChI=1S/C11HF21O4S/c12-2(13,1(33)3(14,15)16)4(17,18)5(19,20)6(21,22)7(23,24)8(25,26)9(27,28)10(29,30)11(31,32)37(34,35)36/h(H,34,35,36)	5	x	[M-H]-		626.919	Peak too small	x	x	x	x	N.D.		x
	U-E-PFTriDS/K-PFDoDS	C12HF23O4S	InChI=1S/C12HF23O4S/c13-1(14)2(15)39-11(32,33)9(28,29)7(24,25)5(20,21)3(16,17)4(18,19)6(22,23)8(26,27)10(30,31)12(34,35)40(36,37)38/h(H,36,37,38) / InChI=1S/C12HF23O4S/c13-2(14,1(36)3(15,16)17)4(18,19)5(20,21)6(22,23)7(24,25)8(26,27)9(28,29)10(30,31)11(32,33)12(34,35)40(37,38)39/h(H,37,38,39)	3	x	[M-H]-		676.916	676.917	1.45342	✓	0.998056	✓	✓		x
	U-E-PFTeDS/K-PFTriDS	C13HF25O4S	InChI=1S/C13HF25O4S/c14-1(15)2(16)42-12(35,36)10(31,32)8(27,28)6(23,24)4(19,20)3(17,18)5(21,22)7(25,26)9(29,30)11(33,34)13(37,38)43(39,40)41/h(H,39,40,41) / InChI=1S/C13HF25O4S/c14-2(15,1(39)3(16,17)18)4(19,20)5(21,22)6(23,24)7(25,26)8(27,28)9(29,30)10(31,32)11(33,34)12(35,36)13(37,38)43(40,41)42/h(H,40,41,42)	5	x	[M-H]-		726.912	Peak too small	x	x	x	x	N.D.		x
	U-E-PFPeDS/K-PFTeDS	C14HF27O4S	InChI=1S/C14HF27O4S/c15-1(16)2(17)45-13(38,39)11(34,35)9(30,31)7(26,27)5(22,23)3(18,19)4(20,21)6(24,25)8(28,29)10(32,33)12(36,37)14(40,41)46(42,43)44/h(H,42,43,44) / InChI=1S/C14HF27O4S/c15-2(16,1(42)3(17,18)19)4(20,21)5(22,23)6(24,25)7(26,27)8(28,29)9(30,31)10(32,33)11(34,35)12(36,37)13(38,39)14(40,41)46(43,44)45/h(H,43,44,45)	5	x	[M-H]-		776.909	Peak too small	x	x	x	x	N.D.		x
PFASAm-Mes	PFBSAm-Me	C5H4F9NO2S	InChI=1S/C5H4F9NO2S/c1-15-18(16,17)5(13,14)3(8,9)2(6,7)4(10,11)12/h15H,1H3	3	x	[M-H]-		311.975	311.975	1.59405	✓	0.997633	✓	✓	✓ (3, level 3)	✓ (2)	in soil [2]	x
	PFHxSAm-Me	C7H4F13NO2S	InChI=1S/C7H4F13NO2S/c1-21-24(22,23)7(19,20)5(14,15)3(10,11)2(8,9)4(12,13)6(16,17)18/h21H,1H3	5	x	[M-H]-		411.968	Peak too small	x	x	x	x	N.D.		✓ (4)
	PFOSAm-Me	C9H4F17NO2S	InChI=1S/C9H4F17NO2S/c1-27-30(28,29)9(25,26)7(20,21)5(16,17)3(12,13)2(10,11)4(14,15)6(18,19)8(22,23)24/h27H,1H3	3	x	[M-H]-		511.962	511.961	0.798968	✓	0.995597	✓	✓		✓ (2)
n:1:3 FTBs	5:1:3 FTB	C13H16F12NO2	InChI=1S/C13H15F12NO2/c1-26(2,6-8(27)28)5-3-4-7(14)9(15,16)10(17,18)11(19,20)12(21,22)13(23,24)25/h7H,3-6H2,1-2H3/p+1	3	x	[M]+		446.098	446.098	0.282651	✓	0.998965	✓	✓	✓ (3, level 3)	✓ (2)	x	n = 4, 6, 8, 10: Ansulite#1 [10]
	7:1:3 FTB	C15H16F16NO2	InChI=1S/C15H15F16NO2/c1-32(2,6-8(33)34)5-3-4-7(16)9(17,18)10(19,20)11(21,22)12(23,24)13(25,26)14(27,28)15(29,30)31/h7H,3-6H2,1-2H3/p+1	3	x	[M]+		546.092	546.092	0.57202	✓	0.991307	✓	✓		x
	9:1:3 FTB	C17H16F20NO2	InChI=1S/C17H15F20NO2/c1-38(2,6-8(39)40)5-3-4-7(18)9(19,20)10(21,22)11(23,24)12(25,26)13(27,28)14(29,30)15(31,32)16(33,34)17(35,36)37/h7H,3-6H2,1-2H3/p+1	3	x	[M]+		646.086	646.085	0.714869	✓	0.986584	✓	✓		x
E-PFSAs	E-PFDS	C9HF19O4S	InChI=1S/C9HF19O4S/c10-1(11,3(14,15)5(18,19)7(22,23)32-9(26,27)28)2(12,13)4(16,17)6(20,21)8(24,25)33(29,30)31/h(H,29,30,31)	4	x	[M-H]-		564.922	564.922	0.577163	✓	0.957765	✓	✓	✓ (8, level 4)	x	in soil [21]	x
	E-PFUnDS	C10HF21O4S	InChI=1S/C10HF21O4S/c11-1(12,3(15,16)5(19,20)7(23,24)9(27,28)36(32,33)34)2(13,14)4(17,18)6(21,22)8(25,26)35-10(29,30)31/h(H,32,33,34)	5	x	[M-H]-		614.919	Peak too small	x	x	x	x	N.D.		x
	E-PFDoDS	C11HF23O4S	InChI=1S/C11HF23O4S/c12-1(13,3(16,17)5(20,21)7(24,25)9(28,29)38-11(32,33)34)2(14,15)4(18,19)6(22,23)8(26,27)10(30,31)39(35,36)37/h(H,35,36,37)	5	x	[M-H]-		664.916	Peak too small	x	x	x	x	N.D.		x
	E-PFTriDS	C12HF25O4S	InChI=1S/C12HF25O4S/c13-1(14,3(17,18)5(21,22)7(25,26)9(29,30)11(33,34)42(38,39)40)2(15,16)4(19,20)6(23,24)8(27,28)10(31,32)41-12(35,36)37/h(H,38,39,40)	5	x	[M-H]-		714.912	Peak too small	x	x	x	x	N.D.		x
	E-PFTeDS	C13HF27O4S	InChI=1S/C13HF27O4S/c14-1(15,3(18,19)5(22,23)7(26,27)9(30,31)11(34,35)44-13(38,39)40)2(16,17)4(20,21)6(24,25)8(28,29)10(32,33)12(36,37)45(41,42)43/h(H,41,42,43)	5	x	[M-H]-		764.909	Peak too small	x	x	x	x	N.D.		x
	E-PFPeDS	C14HF29O4S	InChI=1S/C14HF29O4S/c15-1(16,3(19,20)5(23,24)7(27,28)9(31,32)11(35,36)13(39,40)48(44,45)46)2(17,18)4(21,22)6(25,26)8(29,30)10(33,34)12(37,38)47-14(41,42)43/h(H,44,45,46)	5	x	[M-H]-		814.906	Peak too small	x	x	x	x	N.D.		x
	E-PFHxDS	C15HF31O4S	InChI=1S/C15HF31O4S/c16-1(17,3(20,21)5(24,25)7(28,29)9(32,33)11(36,37)13(40,41)50-15(44,45)46)2(18,19)4(22,23)6(26,27)8(30,31)10(34,35)12(38,39)14(42,43)51(47,48)49/h(H,47,48,49)	5	x	[M-H]-		864.903	Peak too small	x	x	x	x	N.D.		x
	E-PFHpDS	C16HF33O4S	InChI=1S/C16HF33O4S/c17-1(18,3(21,22)5(25,26)7(29,30)9(33,34)11(37,38)13(41,42)15(45,46)54(50,51)52)2(19,20)4(23,24)6(27,28)8(31,32)10(35,36)12(39,40)14(43,44)53-16(47,48)49/h(H,50,51,52)	5	x	[M-H]-		914.9	Peak too small	x	x	x	x	N.D.		x
PFASAm-N-Me-N-EtAs	PFOSAm-N-Me-N-EtA	C11H6F17NO4S	InChI=1S/C11H6F17NO4S/c1-29(2-3(30)31)34(32,33)11(27,28)9(22,23)7(18,19)5(14,15)4(12,13)6(16,17)8(20,21)10(24,25)26/h2H2,1H3,(H,30,31)	4	x	[M-H]-		569.967	569.968	1.10841	✓	0.98972	✓	✓	✓ (3, level 4)	✓ (5)	in soil [2,16] and groundwater [31]	not detected in investigated AFFF [13]
	PFTriDSAm-N-Me-N-EtA	C16H6F27NO4S	InChI=1S/C16H6F27NO4S/c1-44(2-3(45)46)49(47,48)16(42,43)14(37,38)12(33,34)10(29,30)8(25,26)6(21,22)4(17,18)5(19,20)7(23,24)9(27,28)11(31,32)13(35,36)15(39,40)41/h2H2,1H3,(H,45,46)	4	x	[M-H]-		819.951	819.952	1.14243	✓	0.955271	✓	✓		x
	PFPeDSAm-N-Me-N-EtA	C18H6F31NO4S	InChI=1S/C18H6F31NO4S/c1-50(2-3(51)52)55(53,54)18(48,49)16(43,44)14(39,40)12(35,36)10(31,32)8(27,28)6(23,24)4(19,20)5(21,22)7(25,26)9(29,30)11(33,34)13(37,38)15(41,42)17(45,46)47/h2H2,1H3,(H,51,52)	4	x	[M-H]-		919.945	919.946	0.744814	✓	0.962363	✓	✓		✓ (4)
PFASAm-N-Et-N-EtAs	PFHxSAm-N-Et-N-EtA	C10H8F13NO4S	InChI=1S/C10H8F13NO4S/c1-2-24(3-4(25)26)29(27,28)10(22,23)8(17,18)6(13,14)5(11,12)7(15,16)9(19,20)21/h2-3H2,1H3,(H,25,26)	4	x	[M-H]-		483.989	483.99	0.684863	✓	0.965606	✓	✓	✓ (2, level 4)	x	in soil [2] and groundwater [12]	not detected in investigated AFFF [13]
	PFOSAm-N-Et-N-EtA	C12H8F17NO4S	InChI=1S/C12H8F17NO4S/c1-2-30(3-4(31)32)35(33,34)12(28,29)10(23,24)8(19,20)6(15,16)5(13,14)7(17,18)9(21,22)11(25,26)27/h2-3H2,1H3,(H,31,32)	5	✓	[M-H]-		583.983	583.982	2.36228	✓	Peak too small	x	N.D.		x
PFASAm-N-Me-N-PrAs	PFHxSAm-N-Me-N-PrA	C10H8F13NO4S	InChI=1S/C10H8F13NO4S/c1-24(3-2-4(25)26)29(27,28)10(22,23)8(17,18)6(13,14)5(11,12)7(15,16)9(19,20)21/h2-3H2,1H3,(H,25,26)	4	x	[M-H]-		483.989	483.989	0.348217	✓	0.9654	✓	✓	✓ (2, level 4)	x	in aerobic sludge [19]	x
	PFOAm-N-Me-N-PrA	C12H8F17NO4S	InChI=1S/C12H8F17NO4S/c1-30(3-2-4(31)32)35(33,34)12(28,29)10(23,24)8(19,20)6(15,16)5(13,14)7(17,18)9(21,22)11(25,26)27/h2-3H2,1H3,(H,31,32)	4	x	[M-H]-		583.983	583.983	0.649905	✓	0.992	✓	✓		✓ (1)
n:2 FTSAm-EtOHs	6:2 FTSAm-EtOH	C10H10F13NO3S	InChI=1S/C10H10F13NO3S/c11-5(12,1-4-28(26,27)24-2-3-25)6(13,14)7(15,16)8(17,18)9(19,20)10(21,22)23/h24-25H,1-4H2	4	x	[M-H]-		470.01	470.01	0.137853	✓	0.986384	✓	✓	x	x	in aerobic sludge [19]	x
n:2 FTSAm-KAmPes	6:2 FTSAm-KAmPe	C13H15F13N2O3S	InChI=1S/C13H15F13N2O3S/c1-2-3-6(27)7(29)28-32(30,31)5-4-8(14,15)9(16,17)10(18,19)11(20,21)12(22,23)13(24,25)26/h6H,2-5,27H2,1H3,(H,28,29)	4	x	[M-H]-		525.052	525.051	0.740281	✓	0.987586	✓	✓	x	x	in aerobic sludge [19]	x
n:2 FTTh-Pr-Ad-(5',5')DiMeEtSAs	6:2 FTTh-Pr-Ad-(5',5')DiMeEtSA	C15H18F13NO4S2	InChI=1S/2C15H18F13NO4S2/c2*1-9(2,7-35(31,32)33)29-8(30)3-5-34-6-4-10(16,17)11(18,19)12(20,21)13(22,23)14(24,25)15(26,27)28/h2*3-7H2,1-2H3,(H,29,30)(H,31,32,33)/p-1	4	x	[M-H]-		586.04	586.039	1.11622	✓	0.91476	x	✓	x	✓ (4)	in soil [11]	Solberg [15] n = 4, 6, 8: Ansul [5,6,9] n = 4, 6, 8: Chemguard [5,6,9] n = 4, 6: Angus (Angus 2002) [6,9] n = 4, 6, 8: Hazard Control Tech., (F-500, 1997), Angus (Tridol S), Ansul (Ansulite 3% AFFF DC-3, 2002), Angus (Niagara 1-3), Ansul, (Ansulite ARC, 2006) [7] n = 4, 6, 8, 10: Ansulite#2 [10] One of the 14 most abundant PFAS in contemporary AFFF [14] Together with FTSAm-Pr-B highest detection …
U-n:3 FTAds	U-5:3 FTAd	C8H4F11NO	InChI=1S/C8H4F11NO/c9-4(10,2-1-3(20)21)5(11,12)6(13,14)7(15,16)8(17,18)19/h1-2H,(H2,20,21)/b2-1+	4	x	[M-H]-		338.004	338.004	0.12473	✓	0.963144	✓	✓	✓ (2, level 4)	x	in aerobic sludge [19]	x
	U-7:3 FTAd	C10H4F15NO	InChI=1S/C10H4F15NO/c11-4(12,2-1-3(26)27)5(13,14)6(15,16)7(17,18)8(19,20)9(21,22)10(23,24)25/h1-2H,(H2,26,27)/b2-1+	4	x	[M-H]-		437.998	437.998	0.904012	✓	0.98089	✓	✓		x
H-E-PFSAs	H-E-PFNS	C8H2F16O4S	InChI=1S/C8H2F16O4S/c9-1(10)2(11,12)3(13,14)4(15,16)5(17,18)6(19,20)28-7(21,22)8(23,24)29(25,26)27/h1H,(H,25,26,27)	5	x	[M-H]-		496.935	496.933	2.52253	✓	Peak too small	x	N.D.	✓ (2, level 5)	x	in soil [34], water [35-37], sewage sludge, river sediment [37], and as transformation product of Cl-PFESA [38]	x
	H-E-PFUnDS	C10H2F20O4S	InChI=1S/C10H2F20O4S/c11-1(12)2(13,14)3(15,16)4(17,18)5(19,20)6(21,22)7(23,24)8(25,26)34-9(27,28)10(29,30)35(31,32)33/h1H,(H,31,32,33)	5	x	[M-H]-		596.928	596.929	2.06803	✓	Peak too small	x	N.D.		x
n/m PFASAm dimers	3/3 PFASAm dimer	C6HF14NO4S2	InChI=1S/C6HF14NO4S2/c7-1(8,3(11,12)13)5(17,18)26(22,23)21-27(24,25)6(19,20)2(9,10)4(14,15)16/h21H	5	x	[M-H]-		479.905	Peak too small	x	x	x	x	N.D.	✓ (7, level 5)	x	in soil [39]	x
	4/3 PFASAm dimer	C7HF16NO4S2	InChI=1S/C7HF16NO4S2/c8-1(9,4(14,15)16)2(10,11)6(20,21)29(25,26)24-30(27,28)7(22,23)3(12,13)5(17,18)19/h24H	5	x	[M-H]-		529.902	Peak too small	x	x	x	x	N.D.		x
	4/4 PFASAm dimer	C8HF18NO4S2	InChI=1S/C8HF18NO4S2/c9-1(10,5(17,18)19)3(13,14)7(23,24)32(28,29)27-33(30,31)8(25,26)4(15,16)2(11,12)6(20,21)22/h27H	5	x	[M-H]-		579.899	Peak too small	x	x	x	x	N.D.		x
	5/4 PFASAm dimer	C9HF20NO4S2	InChI=1S/C9HF20NO4S2/c10-1(11,2(12,13)6(20,21)22)4(16,17)8(26,27)35(31,32)30-36(33,34)9(28,29)5(18,19)3(14,15)7(23,24)25/h30H	5	x	[M-H]-		629.895	Peak too small	x	x	x	x	N.D.		x
	5/5 PFASAm dimer	C10HF22NO4S2	InChI=1S/C10HF22NO4S2/c11-1(12,3(15,16)7(23,24)25)5(19,20)9(29,30)38(34,35)33-39(36,37)10(31,32)6(21,22)2(13,14)4(17,18)8(26,27)28/h33H	5	x	[M-H]-		679.892	679.891	1.84765	✓	0.920266	x	✓		x
	6/5 PFASAm dimer	C11HF24NO4S2	InChI=1S/C11HF24NO4S2/c12-1(13,4(18,19)8(26,27)28)2(14,15)6(22,23)10(32,33)41(37,38)36-42(39,40)11(34,35)7(24,25)3(16,17)5(20,21)9(29,30)31/h36H	5	x	[M-H]-		729.889	Peak too small	x	x	x	x	N.D.		x
	6/6 PFASAm dimer	C12HF26NO4S2	InChI=1S/C12HF26NO4S2/c13-1(14,5(21,22)9(29,30)31)3(17,18)7(25,26)11(35,36)44(40,41)39-45(42,43)12(37,38)8(27,28)4(19,20)2(15,16)6(23,24)10(32,33)34/h39H	5	x	[M-H]-		779.886	Peak too small	x	x	x	x	N.D.		x
n:2 FTSAm-Ets	6:2 FTSAm-Et	C10H10F13NO2S	InChI=1S/C10H10F13NO2S/c1-2-24-27(25,26)4-3-5(11,12)6(13,14)7(15,16)8(17,18)9(19,20)10(21,22)23/h24H,2-4H2,1H3	5	x	[M-H]-		454.015	454.015	0.113432	✓	Peak too small	x	N.D.	x	x	in aerobic sludge [19]	x
n:2 FTSAm-EtAls	6:2 FTSAm-EtK	C10H8F13NO3S	InChI=1S/C10H8F13NO3S/c11-5(12,1-4-28(26,27)24-2-3-25)6(13,14)7(15,16)8(17,18)9(19,20)10(21,22)23/h3,24H,1-2,4H2	5	x	[M-H]-		467.994	467.994	0.426752	✓	Peak too small	x	N.D.	x	x	in aerobic sludge [19]	x
n:2 FTSAm-KAmMePes	6:2 FTSAm-KAmMePe	C14H17F13N2O3S	InChI=1S/C14H17F13N2O3S/c1-3-6(2)7(28)8(30)29-33(31,32)5-4-9(15,16)10(17,18)11(19,20)12(21,22)13(23,24)14(25,26)27/h6-7H,3-5,28H2,1-2H3,(H,29,30)	5	x	[M-H]-		539.067	539.067	0.446574	✓	Peak too small	x	N.D.	x	x	in aerobic sludge [19]	x
Unknown	Unknown	Unknown	Unknown	5	x	[?]+	In-Source Fragment (267.08065)	x	454.154	x	x	x	x	> 23	✓ (3, level 5)	x	x	x
	Unknown	Unknown	Unknown	5	x	[?]+		x	554.148	x	x	x	x	> 23		x
	Unknown	Unknown	Unknown	5	x	[?]+		x	654.141	x	x	x	x	> 23		x
Unknown	Unknown	Unknown	Unknown	5	x	[?]+		x	309.278	x	x	x	x	> 23	✓ (2, level 5)	x	x	x
	Unknown	Unknown	Unknown	5	x	[?]+		x	409.271	x	x	x	x	> 23		x
Unknown	Unknown	Unknown	Unknown	5	x	[?]+		x	435.004	x	x	x	x	> 23	✓ (2, level 5)	x	x	x
	Unknown	Unknown	Unknown	5	x	[?]+		x	534.998	x	x	x	x	> 23		x
Unknown	Unknown	Unknown	Unknown	5	x	[?]+		x	194.025	x	x	x	x	> 23	x	x	x	x
Unknown	Unknown	Unknown	Unknown	5	x	[?]+	[?-H+Na]+	x	282.28	x	x	x	x	> 23	x	x	x	x
Unknown	Unknown	Unknown	Unknown	5	x	[?]+		x	518.077	x	x	x	x	> 23	x	x	x	x
Unknown	Unknown	Unknown	Unknown	5	x	[?]+		x	585.109	x	x	x	x	> 23	x	x	x	x
Unknown	Unknown	Unknown	Unknown	5	x	[?]+		x	641.076	x	x	x	x	> 23	x	x	x	x
Unknown	Unknown	Unknown	Unknown	5	x	[?]-		x	646.117	x	x	x	x	> 23	x	x	x	x
Unknown	Unknown	Unknown	Unknown	5	x	[?]+		x	659.086	x	x	x	x	> 23	x	x	x	x
Unknown	Unknown	Unknown	Unknown	5	x	[?]+	[?-H+Na]+	x	727.076	x	x	x	x	> 23	x	x	x	x
Unknown	Unknown	Unknown	Unknown	5	x	[?]+	[?-H+Na]+	x	928.29	x	x	x	x	> 23	x	x	x	x
Unknown	Unknown	Unknown	Unknown	5	x	[?]+	[?-H+Na]+	x	946.28	x	x	x	x	> 23	x	x	x	x
Unknown	Unknown	Unknown	Unknown	5	x	[?]+		x	1044.15	x	x	x	x	> 23	x	x	x	x
Unknown	Unknown	Unknown	Unknown	5	x	[?]-	[?-O]-	x	506.086	x	x	x	x	> 23	✓ (4, level 5)	x	x	x
	Unknown	Unknown	Unknown	5	x	[?]-	[?-O]-	x	606.079	x	x	x	x	> 23		x
	Unknown	Unknown	Unknown	5	x	[?]-	[?-O]-	x	706.073	x	x	x	x	> 23		x
	Unknown	Unknown	Unknown	5	x	[?]-	[?-O]-	x	806.067	x	x	x	x	> 23		x
Unknown	Unknown	Unknown	Unknown	5	x	[?]-		x	707.923	x	x	x	x	> 23	✓ (4, level 5)	x	x	x
	Unknown	Unknown	Unknown	5	x	[?]-		x	807.917	x	x	x	x	> 23		x
	Unknown	Unknown	Unknown	5	x	[?]-		x	907.912	x	x	x	x	> 23		x
	Unknown	Unknown	Unknown	5	x	[?]-		x	1007.9	x	x	x	x	> 23		x
Unknown	Unknown	Unknown	Unknown	5	x	[?]-		x	485.011	x	x	x	x	> 23	✓ (4, level 5)	x	x	x
	Unknown	Unknown	Unknown	5	x	[?]-		x	585.005	x	x	x	x	> 23		x
	Unknown	Unknown	Unknown	5	x	[?]-		x	685.006	x	x	x	x	> 23		x
	Unknown	Unknown	Unknown	5	x	[?]-		x	785	x	x	x	x	> 23		x
Unknown	Unknown	Unknown	Unknown	5	x	[?]-		x	472.1	x	x	x	x	> 23	✓ (4, level 5)	x	x	x
	Unknown	Unknown	Unknown	5	x	[?]-		x	572.093	x	x	x	x	> 23		x
	Unknown	Unknown	Unknown	5	x	[?]-		x	672.087	x	x	x	x	> 23		x
	Unknown	Unknown	Unknown	5	x	[?]-		x	772.081	x	x	x	x	> 23		x
Unknown	Unknown	Unknown	Unknown	5	x	[?]-		x	791.924	x	x	x	x	> 23	✓ (3, level 5)	x	x	x
	Unknown	Unknown	Unknown	5	x	[?]-		x	891.918	x	x	x	x	> 23		x
	Unknown	Unknown	Unknown	5	x	[?]-		x	991.911	x	x	x	x	> 23		x
Unknown	Unknown	Unknown	Unknown	5	x	[?]-		x	899.001	x	x	x	x	> 23	✓ (2, level 5)	x	x	x
	Unknown	Unknown	Unknown	5	x	[?]-		x	998.994	x	x	x	x	> 23		x
Unknown	Unknown	Unknown	Unknown	5	x	[?]-		x	469.027	x	x	x	x	> 23	✓ (2, level 5)	x	x	x
	Unknown	Unknown	Unknown	5	x	[?]-		x	569.021	x	x	x	x	> 23		x
Unknown	Unknown	Unknown	Unknown	5	x	[?]-		x	193.934	x	x	x	x	> 23	x	x	x	x
Unknown	Unknown	Unknown	Unknown	5	x	[?]-		x	213.016	x	x	x	x	> 23	x	x	x	x
Unknown	Unknown	Unknown	Unknown	5	x	[?]-		x	275.098	x	x	x	x	> 23	x	x	x	x
Unknown	Unknown	Unknown	Unknown	5	x	[?]-		x	312.972	x	x	x	x	> 23	x	x	x	x
Unknown	Unknown	Unknown	Unknown	5	x	[?]-		x	314.969	x	x	x	x	> 23	x	x	x	x
Unknown	Unknown	Unknown	Unknown	5	x	[?]-		x	497.059	x	x	x	x	> 23	x	x	x	x
Unknown	Unknown	Unknown	Unknown	5	x	[?]-		x	505.047	x	x	x	x	> 23	x	x	x	x
Unknown	Unknown	Unknown	Unknown	5	x	[?]-		x	538.869	x	x	x	x	> 23	x	x	x	x
Unknown	Unknown	Unknown	Unknown	5	x	[?]-		x	630.121	x	x	x	x	> 23	x	x	x	x
Unknown	Unknown	Unknown	Unknown	5	x	[?]-		x	1053.04	x	x	x	x	> 23	x	x	x	x
Unknown	Unknown	Unknown	Unknown	5	x	[?]-		x	1056.92	x	x	x	x	> 23	x	x	x	x
Unknown	Unknown	Unknown	Unknown	5	x	[?]-		x	1069.02	x	x	x	x	> 23	x	x	x	x
References
1. Munoz G, Ray P, Mejia-Avendano S, Vo Duy S, Tien Do D, Liu J, Sauve S (2018) Optimization of extraction methods for comprehensive profiling of perfluoroalkyl and polyfluoroalkyl substances in firefighting foam impacted soils. Anal Chim Acta 1034:74-84. doi:10.1016/j.aca.2018.06.046
2. Nickerson A, Maizel AC, Kulkarni PR, Adamson DT, Kornuc JJ, Higgins CP (2020) Enhanced Extraction of AFFF-Associated PFASs from Source Zone Soils. Environ Sci Technol 54 (8):4952-4962. doi:10.1021/acs.est.0c00792
3. Mejia-Avendaño S, Vo Duy S, Sauvé S, Liu J (2016) Generation of Perfluoroalkyl Acids from Aerobic Biotransformation of Quaternary Ammonium Polyfluoroalkyl Surfactants. Environ Sci Technol 50 (18):9923-9932. doi:10.1021/acs.est.6b00140
4. Yan PF, Dong S, Pennell KD, Capiro NL (2024) A review of the occurrence and microbial transformation of per- and polyfluoroalkyl substances (PFAS) in aqueous film-forming foam (AFFF)-impacted environments. Sci Total Environ 927:171883. doi:10.1016/j.scitotenv.2024.171883
5. Houtz EF, Higgins CP, Field JA, Sedlak DL (2013) Persistence of Perfluoroalkyl Acid Precursors in AFFF-Impacted Groundwater and Soil. Environ Sci Technol 47 (15):8187-8195. doi:10.1021/es4018877
6. Place BJ, Field JA (2012) Identification of Novel Fluorochemicals in Aqueous Film-Forming Foams Used by the US Military. Environ Sci Technol 46 (13):7120-7127. doi:10.1021/es301465n
7. D'Agostino LA, Mabury SA (2014) Identification of Novel Fluorinated Surfactants in Aqueous Film Forming Foams and Commercial Surfactant Concentrates. Environ Sci Technol 48 (1):121-129. doi:10.1021/es403729e
8. Liu M, Munoz G, Vo Duy S, Sauvé S, Liu J (2022) Per- and Polyfluoroalkyl Substances in Contaminated Soil and Groundwater at Airports: A Canadian Case Study. Environ Sci Technol 56 (2):885-895. doi:10.1021/acs.est.1c04798
9. Backe WJ, Day TC, Field JA (2013) Zwitterionic, Cationic, and Anionic Fluorinated Chemicals in Aqueous Film Forming Foam Formulations and Groundwater from U.S. Military Bases by Nonaqueous Large-Volume Injection HPLC-MS/MS. Environ Sci Technol 47 (10):5226-5234. doi:10.1021/es3034999
10. Liu M, Glover CM, Munoz G, Duy SV, Sauve S, Liu J (2024) Hunting the missing fluorine in aqueous film-forming foams containing per- and polyfluoroalkyl substances. J Hazard Mater 464:133006. doi:10.1016/j.jhazmat.2023.133006
11. Mejia-Avendaño S, Munoz G, Vo Duy S, Desrosiers M, Benoı̂T P, Sauvé S, Liu J (2017) Novel Fluoroalkylated Surfactants in Soils Following Firefighting Foam Deployment During the Lac-Mégantic Railway Accident. Environ Sci Technol 51 (15):8313-8323. doi:10.1021/acs.est.7b02028
12. Barzen-Hanson KA, Roberts SC, Choyke S, Oetjen K, McAlees A, Riddell N, McCrindle R, Ferguson PL, Higgins CP, Field JA (2017) Discovery of 40 Classes of Per- and Polyfluoroalkyl Substances in Historical Aqueous Film-Forming Foams (AFFFs) and AFFF-Impacted Groundwater. Environ Sci Technol 51 (4):2047-2057. doi:10.1021/acs.est.6b05843
13. Weiner B, Yeung LW, Marchington EB, D’Agostino LA, Mabury SA (2013) Organic fluorine content in aqueous film forming foams (AFFFs) and biodegradation of the foam component 6: 2 fluorotelomermercaptoalkylamido sulfonate (6: 2 FTSAS). Environmental Chemistry 10 (6):486-493
14. Ruyle BJ, Thackray CP, McCord JP, Strynar MJ, Mauge-Lewis KA, Fenton SE, Sunderland EM (2021) Reconstructing the Composition of Per- and Polyfluoroalkyl Substances in Contemporary Aqueous Film-Forming Foams. Environ Sci Technol Lett 8 (1):59-65. doi:10.1021/acs.estlett.0c00798
15. Luo Y-S, Aly NA, McCord J, Strynar MJ, Chiu WA, Dodds JN, Baker ES, Rusyn I (2020) Rapid Characterization of Emerging Per- and Polyfluoroalkyl Substances in Aqueous Film-Forming Foams Using Ion Mobility Spectrometry–Mass Spectrometry. Environ Sci Technol 54 (23):15024-15034. doi:10.1021/acs.est.0c04798
16. Maizel AC, Shea S, Nickerson A, Schaefer C, Higgins CP (2021) Release of Per- and Polyfluoroalkyl Substances from Aqueous Film-Forming Foam Impacted Soils. Environ Sci Technol 55 (21):14617-14627. doi:10.1021/acs.est.1c02871
17. Benskin JP (2011) Application of Perfluorinated Acid Isomer Profiles for Manufacturing and Exposure Source Determination.
18. Calore F, Guolo PP, Wu J, Xu Q, Lu J, Marcomini A (2023) Legacy and novel PFASs in wastewater, natural water, and drinking water: Occurrence in Western Countries vs China. Emerging Contaminants:100228. doi:https://doi.org/10.1016/j.emcon.2023.100228
19. Fang B, Zhang Y, Chen H, Qiao B, Yu H, Zhao M, Gao M, Li X, Yao Y, Zhu L, Sun H (2024) Stability and Biotransformation of 6:2 Fluorotelomer Sulfonic Acid, Sulfonamide Amine Oxide, and Sulfonamide Alkylbetaine in Aerobic Sludge. Environ Sci Technol 58 (5):2446-2457. doi:10.1021/acs.est.3c05506
20. Harding-Marjanovic KC, Houtz EF, Yi S, Field JA, Sedlak DL, Alvarez-Cohen L (2015) Aerobic Biotransformation of Fluorotelomer Thioether Amido Sulfonate (Lodyne) in AFFF-Amended Microcosms. Environ Sci Technol 49 (13):7666-7674. doi:10.1021/acs.est.5b01219
21. Zweigle J, Bugsel B, Röhler K, Haluska AA, Zwiener C (2023) PFAS-Contaminated Soil Site in Germany: Nontarget Screening before and after Direct TOP Assay by Kendrick Mass Defect and FindPFΔS. Environ Sci Technol 57 (16):6647-6655. doi:10.1021/acs.est.2c07969
22. D'Agostino LA, Mabury SA (2017) Certain Perfluoroalkyl and Polyfluoroalkyl Substances Associated with Aqueous Film Forming Foam Are Widespread in Canadian Surface Waters. Environ Sci Technol 51 (23):13603-13613. doi:10.1021/acs.est.7b03994
23. Zhao M, Yao Y, Dong X, Baqar M, Fang B, Chen H, Sun H (2023) Nontarget Identification of Novel Per- and Polyfluoroalkyl Substances (PFAS) in Soils from an Oil Refinery in Southwestern China: A Combined Approach with TOP Assay. Environ Sci Technol 57 (48):20194-20205. doi:10.1021/acs.est.3c05859
24. Hao S, Choi Y-J, Wu B, Higgins CP, Deeb R, Strathmann TJ (2021) Hydrothermal Alkaline Treatment for Destruction of Per- and Polyfluoroalkyl Substances in Aqueous Film-Forming Foam. Environ Sci Technol 55 (5):3283-3295. doi:10.1021/acs.est.0c06906
25. Yukioka S (2020) Study on Suspect and Non-Target Screening of Per-and Polyfluoroalkyl Substances (PFASs) by Ion Mobility Mass Spectrometry.
26. Houtz E, Wang M, Park J-S (2018) Identification and Fate of Aqueous Film Forming Foam Derived Per- and Polyfluoroalkyl Substances in a Wastewater Treatment Plant. Environ Sci Technol 52 (22):13212-13221. doi:10.1021/acs.est.8b04028
27. Olivares CI, Yi S, Cook EK, Choi YJ, Montagnolli R, Byrne A, Higgins CP, Sedlak DL, Alvarez-Cohen L (2022) Aerobic BTEX biodegradation increases yield of perfluoroalkyl carboxylic acids from biotransformation of a polyfluoroalkyl surfactant, 6:2 FtTAoS. Environmental Science: Processes & Impacts 24 (3):439-446. doi:10.1039/d1em00494h
28. Rhoads KR, Janssen EM, Luthy RG, Criddle CS (2008) Aerobic biotransformation and fate of N-ethyl perfluorooctane sulfonamidoethanol (N-EtFOSE) in activated sludge. Environ Sci Technol 42 (8):2873-2878. doi:10.1021/es702866c
29. Liu M, Munoz G, Vo Duy S, Sauvé S, Liu J (2021) Stability of Nitrogen-Containing Polyfluoroalkyl Substances in Aerobic Soils. Environ Sci Technol 55 (8):4698-4708. doi:10.1021/acs.est.0c05811
30. Allred BM, Lang JR, Barlaz MA, Field JA (2014) Orthogonal zirconium diol/C18 liquid chromatography–tandem mass spectrometry analysis of poly and perfluoroalkyl substances in landfill leachate. Journal of Chromatography A 1359:202-211. doi:https://doi.org/10.1016/j.chroma.2014.07.056
31. Ghorbani Gorji S, Gómez Ramos MJ, Dewapriya P, Schulze B, Mackie R, Nguyen TMH, Higgins CP, Bowles K, Mueller JF, Thomas KV, Kaserzon SL (2024) New PFASs Identified in AFFF Impacted Groundwater by Passive Sampling and Nontarget Analysis. Environ Sci Technol 58 (3):1690-1699. doi:10.1021/acs.est.3c06591
32. Moe MK, Huber S, Svenson J, Hagenaars A, Pabon M, Trümper M, Berger U, Knapen D, Herzke D (2012) The structure of the fire fighting foam surfactant Forafac®1157 and its biological and photolytic transformation products. Chemosphere 89 (7):869-875. doi:https://doi.org/10.1016/j.chemosphere.2012.05.012
33. D'Agostino LA, Mabury SA (2017) Aerobic biodegradation of 2 fluorotelomer sulfonamide–based aqueous film–forming foam components produces perfluoroalkyl carboxylates. Environmental toxicology and chemistry 36 (8):2012-2021
34. Feng X, Yi S, Shan G, Chen X, Yang Y, Yang L, Jia Y, Zhu Y, Zhu L (2023) Occurrence of perfluoroalkyl substances in the environment compartments near a mega fluorochemical industry: Implication of specific behaviors and emission estimation. Journal of Hazardous Materials 445:130473. doi:https://doi.org/10.1016/j.jhazmat.2022.130473
35. Pan Y, Zhang H, Cui Q, Sheng N, Yeung LWY, Sun Y, Guo Y, Dai J (2018) Worldwide Distribution of Novel Perfluoroether Carboxylic and Sulfonic Acids in Surface Water. Environ Sci Technol 52 (14):7621-7629. doi:10.1021/acs.est.8b00829
36. Qiao B, Song D, Fang B, Yu H, Li X, Zhao L, Yao Y, Zhu L, Chen H, Sun H (2023) Nontarget Screening and Fate of Emerging Per- and Polyfluoroalkyl Substances in Wastewater Treatment Plants in Tianjin, China. Environ Sci Technol 57 (48):20127-20137. doi:10.1021/acs.est.3c03997
37. Lin Y, Ruan T, Liu A, Jiang G (2017) Identification of Novel Hydrogen-Substituted Polyfluoroalkyl Ether Sulfonates in Environmental Matrices near Metal-Plating Facilities. Environ Sci Technol 51 (20):11588-11596. doi:10.1021/acs.est.7b02961
38. Yi S, Morson N, Edwards EA, Yang D, Liu R, Zhu L, Mabury SA (2022) Anaerobic Microbial Dechlorination of 6:2 Chlorinated Polyfluorooctane Ether Sulfonate and the Underlying Mechanisms. Environ Sci Technol 56 (2):907-916. doi:10.1021/acs.est.1c05475
39. Nason SL, Koelmel J, Zuverza-Mena N, Stanley C, Tamez C, Bowden JA, Godri Pollitt KJ (2021) Software Comparison for Nontargeted Analysis of PFAS in AFFF-Contaminated Soil. Journal of the American Society for Mass Spectrometry 32 (4):840-846. doi:10.1021/jasms.0c00261
